# Supplementary material for: Molecular-based evidence for school transmission of enteroaggregative Escherichia coli among apparently healthy children attending nursery, infant, and primary schools in Madrid (Spain)
Source: Eur J Pediatr. 2025 Oct 4;184(11):658. doi: 10.1007/s00431-025-06430-z (PMC12496287; doi:10.1007/s00431-025-06430-z)
Supplement: Supplementary file 10 — Supplementary file7 Full dataset showing all the information obtained in the epidemiological questionnaires from children attending infant and primary schools in Leganés (southern metropolitan area of Madrid, central Spain) (XLSX 5616 KB) [file 431_2025_6430_MOESM7_ESM.xlsx]

## Sheet: Schools
Sample ID	School	Sampling_date	Sex	Age	Siblings	Diarrhoea	Diarrhoea_family	Travel	Travel_EU	Country	Dogs	Cats	Diarrhoea_pets	Drinking_water	Swimming	Hand_washing	Fruit_vegetable_washing	EAEC
1	S1	2018-01-29	0	7	0	0	0	0			0	0	0	0	0	1	0	0
3	S2	2018-02-04	0	8		1	0	0			0		0	2	0	1	0	0
4	S1	2018-01-28	0	7	2	0	1	0			0	0	0	4	0	2	0	0
5	S1	2018-01-28	1	7	0	0	0	0			0	0	0	0	0	1	0	0
6	S2	2018-02-06	0	5	1	0	0	0			0	0	0	0	1	2	0	0
11	S2	2018-02-04	0	6	2	0	0	0			0	0	0	0	1	1	0	0
41	S1	2018-01-29	0	9	1	0	0	0			0	0	0	0	0	1	0	1
102	S1		1	7	1	0	0	1	0	Hungary	0	0	0	0	1	1	1	0
103	S1	2018-01-29	1	8	1	0	0	0			0	0	0	0	0	0	0	1
104	S3	2018-02-18	1	8	1	0	0	0			0	0	0	2	1	1	0	0
107	S3	2018-02-18	0	5	2	0	0	0			1	0	0	0	1	1	0	0
108	S2	2018-02-05	0	6	1	0	0	0			0	0	0	0	0	1	0	0
111	S1		1	5		0	1	0			0	0	0	0	0			1
112	S1	2018-01-25	1	8	2	1	0	1	1	Argentina, France	0	0	0	4	1	0	0	0
113	S1	2018-01-29	1	6	0	0	0	0			1	0	0	0	1	0	0	0
114	S1	2018-01-28	0	11	1	0	1	0			1	0	2	0	1	0	0	0
115	S1	2018-01-25	0	10	2	0	0	1	1	Argentina, France	0	0	0	4	1	1	0	1
117	S1	2018-01-29	1	11	1	1	1	0			0	0	0	2	0	1	0	0
118	S1		1	5	2	0	1	1	1	Rep GuineaEcuatorial	0	0	0	2	0	0	0	0
119	S2	2018-02-02	0	6	1	0	0	0			0	0	0	0	1	0	0	0
120	S2	2018-02-03	1	6	0	0	0	0			1	0	2	0	0	2	1	0
121	S1	2018-01-28	0	4	1	0	1	0			0	0	0	0	0	1	0	0
124	S2	2018-02-03	1	6	1	0	0	0			0	0	0	0	1	1	1	0
125	S2	2018-02-05	0	6	1	0	0	0			0	0	0	0	0	1	0	0
126	S1	2018-01-29	1	8	1	0	0	0			0	0	0	0	0	0	0	0
127	S2	2018-02-04	1	6	1	0	0	0			1	0	1	0	0	2	0	0
128	S3	2018-02-19	0	6	1	0	0	0			0	0	0	2	1	1	0	0
129	S1	2018-01-28	1	9	2	0	0	0			0	0	0	0	0	0	0	0
131	S1	2018-01-28	1	10	2	0	1	1	1	Rep GuineaEcuatorial	0	0	0	2	0	0	0	0
133	S1	2018-01-29	1	6	1	0	0	0			0	0	0	0	1	1	0	0
134	S1	2018-01-29	1	4	1	0	0	0			0	0	0	0	1	1	0	0
135	S1	2018-01-28	0	12	2	0	0	0			0	0	0	0	0	0	0	0
137	S1	2018-01-28	1	10	2	0	0	0			0	0	0	0	0	0	0	0
139	S1	2018-01-28	0	4	1	0	0	0			0	0	0	2	1	0	0	0
141	S2	2018-02-06	1	6	0	0	0	0			0	0	0	0	0	1	0	0
142	S2		0	7	1	0	1	0			0	0	0	0	0	0	1	0
143	S3	2018-02-20	0	7	2	0	0	0			0	0	0	2	0	1	1	0
147	S3	2018-02-19	0	5	1	0	0	0			0	0	0	1	1	1	0	0
149	S1	2018-01-28	0	9	2	0	0	0			0	0	0	0	0	0	0	0
150	S2	2018-02-02	0	11	1	0	0	0			0	1	0	0	0	1	0	0
151	S1	2018-01-29	0	5	2	0	0	0			0	0	0	0	0	0	0	0
152	S1	2018-01-29	0	4	1	0	0	0			0	0	0	0	0	0	0	0
153	S1		0	5		0	0	0			1	0	0	0	0	0	0	0
154	S1	2018-01-28	1	10	1	0	0	0			0	0	0	0	0	1	0	0
158	S1	2018-01-29	0	10	3	0	0	1	1	Ecuador	0	1	0	0	0	0	0	0
159	S1	2018-01-29	0	5	0	0	0	0			0	0	0	0	1	1	0	0
162	S1	2018-01-29	1	4	1	1	1	0			0	1	0	0	0	0	0	0
166	S1	2018-01-30	1	4	0	0	0	0			0	0	0	0	1	1	1	0
167	S1	2018-01-26	1	8	1	0	0	0			0	0	0	0	0	1	1	0
172	S1	2018-01-29	0	5	1	0	0	0			0	0	0	0	0	0	0	0
176	S1	2018-01-29	0	7	1	0	0	0			1	1	0	0	0	1	0	0
177	S1	2018-01-28	0	6	0	0	0	0			0	0	0	0				0
182	S1	2018-01-28	1	5	1	0	0	0			0	0	0	0	1	0	0	0
184	S1	2018-01-28	1	9	1	0	0	0			1	0	0	2	1	1	0	0
186	S1	2018-01-29	0	6	0	0	0	1	0	Romania	0	0	0	1	0	0	0	0
187	S1	2018-01-28	1	5	1	0	0	0			0	0	0	0	1	0	0	0
190	S1	2018-01-29	1	4	1	0	0	0			0	0	0	0	0	1	0	0
191	S1	2018-01-29	1	7	1	0	1	0			0	0	0	0	1	1	0	0
192	S1	2018-01-27	0	6	1	0	1	0			0	0	0	2	0	1	1	1
193	S1	2018-01-28	0	5		0	0	0			1	0	1	2	0	0	0	0
194	S1	2018-01-28	1	7	1	0	1	0			0	0	0	0	0	1	0	0
195	S1	2018-01-28	0	8	1	1	1	0			0	1	0	0	0	0	0	0
196	S1	2018-01-30	1	8		0	1	0			1	0	2	2	1	1	0	0
200	S1	2018-01-29	1	5	1	0	1	1	0	Germany	0	0	0	2	1	1	0	0
201	S1	2018-01-30	1	9	0	0	0	0			0	0	0	2	1	1	1	0
202	S1	2018-01-29	0	8	1	0	0	0			0	0	0	0	0	0	0	0
203	S1	2018-01-28	1	7	0	0	0	0			0	0	0	0	0	1	0	1
205	S1	2018-01-28	1	5	1	0	0	0			1	0	0	2	1	0	0	0
206	S1	2018-01-29	1	9		0	0	0			0	0	0	2	0	0	0	0
207	S1	2018-01-29	1	4	1	0	0	0			0	0	0	0	0	1	1	0
211	S1	2018-01-30	1	11	1	0	0	1	1	Morocco	0	0	0	0	0	0	0	0
212	S1	2018-01-29	0	10		0	0	1	0	Poland	0	0	0	0	0	0	0	0
216	S1	2018-01-26	1	10	0	0	0	0			0	0	0	2	0	0	0	1
222	S1	2018-01-29	0	10	1	0	0	0			0	0	0	0	0	1	0	0
236	S1	2018-01-29	0	6	3	0	0	1				1	0	0	0	0	0	0
268	S1	2018-01-29	0	4	1	0	1	0			0	0	0	0	1	1	0	0
272	S1	2018-01-28	1	10		1	0	0			0	0	0	0	0	2	2	0
274	S1	2018-01-28	0	9	1	0	0	0			0	0	0	0	1	0	0	0
293	S3	2018-02-18	1	8	1	0	0	0			0	0	0	2	1	0	0	0
301	S2	2018-02-05	1	9	2	0	0	0			1	0	1	0	0	1	0	0
303	S2	2018-02-05	1	8	3	0	0	0			1	0	1	0	1	0	0	0
304	S2	2018-02-05	1	9	0	0	0	0			0	0	0	0	1	0	0	0
305	S2	2018-02-03	1	9	1	0	0	0			1	1	2	0	0	2	0	0
306	S2	2018-02-04	1	8	0	0	0	1	0	Italy, Portugal	0	0	0	0	1	0	0	0
308	S2	2018-02-05	0	6	1	0	0	0			0	0	0	0	1	1	0	0
309	S2	2018-02-02	0	8	1	0	0	0			0	0	0	0	0	0	0	0
310	S2	2018-02-05	0	8	1	0	1	0			0	1	0	0	0	2	1	0
311	S2	2018-02-03	0	9	1	0	0	0			0	0	0	2	0	1	0	0
312	S2	2018-02-04	1	9	1	0	0	0			0	0	0	0	0			0
313	S2	2018-02-02	0	8	0	0	0	0			0	0	0	0	0	0	0	0
314	S2	2018-02-05	0	8	1	0	0	0			0	0	0	0	0	1	0	1
315	S2	2018-02-05	0	8	1	0	0	0			0	0	0	0	0	0	0	0
316	S2	2018-02-05	0	8	10	0	0	0			0	0	0	2	0	1	0	0
317	S2	2018-02-04	0	8	1	0	0	0			0	0	0	0	1	1	0	0
318	S2	2018-02-03	1	6	1	0	0	0			1	0	0	0	1	0	0	0
320	S2	2018-02-05	1	7	2	0	0	0			0	0	0	0	1	1	1	0
321	S2	2018-02-05	1	6	1	0	0	0			0	0	0	0	0	1	0	0
323	S2	2018-02-05	0	8	1	1	0	0			1	0	2	2	1	2	1	0
324	S2	2018-02-03	1	10	1	0	1	0			0	0	0	2	0	2	0	0
325	S2	2018-02-05	0	9	1	0	0	0			0	0	0	0	0	1	0	0
326	S2	2018-02-05	1	9	1	0	0	0			0	0	0	0	0	0	0	0
327	S2	2018-02-05	0	8	3	1	1	0			0	0	0	2	0	0	0	0
329	S2	2018-02-05	1	9	0	0	0	0			0	0	0	0	0	0	0	0
330	S2	2018-02-05	0	9		0	0	1	0	Portugal	0	1	0	2	0	1	0	0
331	S2	2018-02-05	1	10		1	0	1	0	Portugal	0	1	0	2	0	1	0	0
332	S2	2018-02-04	0	8	1	0	1	0			0	0	0	0	1	2	1	0
333	S2	2018-02-03	0	8	1	0	0	0			1	0	0	2	0	0	0	0
334	S2	2018-02-05	0	8	0	0	0	0			0	0	0	0	0	0	0	0
335	S2	2018-02-05	1	11	2	0	0	0			1	0	1	0	0	0	0	0
336	S2	2018-02-02	1	5	2	0	0	0			0	0	0	0	0	2	1	0
337	S2	2018-02-02	1	9	2	0	0	0			0	0	0	0	0	2	0	0
338	S2	2018-02-03	1	8	1	0	0	1	0	Sweden	0	0	0	0	0	1	0	0
339	S2	2018-02-05	0	10	1	0	0	0			0	0	2	2	0	1	1	0
341	S2	2018-02-05	0	11	1	0	0	1	1	Chile, UK	1	0	0	0	0	1	1	0
342	S2	2018-02-05	1	10	1	0	0	0			0	0	0	0	1	1	0	0
343	S2	2018-02-04	0	11	2	0	1	0			1	0	1	0	0	0	1	0
344	S2	2018-02-04	0	10	1	0	0	0			0	0	0	0	0	1	0	0
345	S2	2018-02-03	1	8		0	1	0			0	0	0	0	1	1	0	0
346	S2	2018-02-04	0	10	2	0	0	0			0	0	0	0	1	1	0	0
347	S2	2018-02-05	0	11	1	0	0	1	1	Argentina	0	0	0	0	0	1	0	0
348	S2	2018-02-05	0	11	1	0	0	1	1	Argentina	0	0	0	0	0	1	0	0
349	S2		0	11	1	0	0	0			0	0	0	0	0	0	0	0
350	S2	2018-02-06	0	9	3	0	0	0			0	0	0	0	0	0	0	0
351	S2	2018-02-05	1	11	1	0	0	0			0	0	0	0	0	1	0	0
353	S2	2018-02-02	1	8	0	0	0	0			0	0	0	0	0	1	0	0
354	S2	2018-02-05	1	11	1	0	1	0			0	0	0	0	0	1	0	0
355	S2	2018-02-04	0	9	0	0	0	0			0	0	0	4	0	1	0	0
356	S2	2018-02-04	0	8	1	0	0	0			0	0	0	0	0	1	0	0
357	S2	2018-02-05	1	8	2	0	0	0			0	0	0	0	0	1	0	0
358	S2	2018-02-05	1	11	1	0	0	0			1	0	2	0	1	0	0	0
359	S2	2018-02-04	0	10		0	0	0			0	0	0	0	0	1	1	0
360	S2	2018-02-06	0	7	1	0	0	0			0	0	0	1	0	1	0	0
361	S2	2018-02-05	0	11	1	1	1	0			0	1	0	0	0	2	1	0
362	S2	2018-02-04	1	11		0	0	0			0	1	0	0	0	0	0	0
363	S2	2018-02-05	0	5	1	0	1	0			0	0	0	0	1	1	0	0
364	S2	2018-02-04	0	9	1	0	0	0			0	0	0	0	1	1	0	1
366	S2	2018-02-06	1	8	0	0	0	1	0	Romania	0	1	0	1	1	1	0	0
368	S2	2018-02-05	0	9	1	0	0	1			0	0	0	0	0	2	0	0
369	S2	2018-02-04	0	8	1	0	1	0			1	1	1	0	0	2	1	0
370	S2	2018-02-04	0	9	1	0	1	1	0	Switz, France, Portu	0	0	0	1	0	1	0	0
371	S2	2018-02-02	1	11	1	0	0	0			0	0	0	0	1	0	0	0
373	S2	2018-02-04	1	8	1	0	0	0			0	0	0	0	1	1	0	0
374	S2	2018-02-05	1	7	2	0	0	0			1	0	1	0	0	0	0	0
375	S2	2018-02-04	0	5	1	0	0	0			0	0	0	0	1	1	0	0
379	S2	2018-02-05	1	4	1	0	0	0			0	0	0	2	1	1	0	0
381	S2	2018-02-05	0	7	1	1	1	1	0	Poland, Denmark	0	0	0	0	0	1	0	0
382	S2	2018-02-03	0	9	1	0	0	0			1	0	2	0	1	0	0	0
383	S2	2018-02-05	0	4	1	0	0	0			0	0	0	0	1	1	0	0
384	S2	2018-02-04	1	6	0	0	0	0			0	0	0	0	0	0	0	0
385	S2	2018-02-04	1	7	1	0	0	0			0	0	0	0	0	0	0	0
386	S2	2018-02-04	1	8	1	0	0	0			0	0	0	0	0	2	1	0
387	S2	2018-02-04	1	7	1	0	1	0			0	0	0	0	1	1	1	0
388	S2	2018-02-06	1	10	1	0	0	0			0	0	0	0	0	1	0	0
389	S2	2018-02-03	0	7	1	0	1	0			0	0	0	4	0	1	0	0
390	S2	2018-02-05	1	7	1	0	0	0			0	0	0	0	1	1	0	0
392	S2	2018-02-05	0	4	1	0	0	0			0	0	0	0	1	1	0	0
393	S2	2018-02-04	0	11	2	0	0	0			1	0	2	0	0	2	1	0
394	S2	2018-02-05	0	9	1	0	0	1	0	Italy	0	0	0	0	0	2	1	0
395	S2	2018-02-04	1	7	2	0	0	0			1	0	2	0	0	2	1	0
398	S2	2018-02-03	1	7	1	0	0	0			0	1	0	0	1	0	0	0
399	S2	2018-02-06	0	7	1	0	0	0			0	0	0	0	0	1	0	0
400	S2	2018-02-05	0	8	0	0	0	0			0	0	0	0	0	1	0	0
401	S2	2018-02-04	1	6	1	0	0	0			0	0	0	0	0	2	1	0
402	S2	2018-02-05	0	10	1	0		0			0	0	0	0	0	1	0	0
403	S2	2018-02-05	1	7	0	0	0	1	1	Indonesia	0	0	0	0	0	2	1	0
405	S2	2018-02-04	1	7	2	0	0	0			1	0	2	0	0	2	1	0
407	S2	2018-01-31	1	7	1	0	1	0			0	0	0	2	0	1	1	0
408	S2	2018-01-31	0	12	1	0	1	0			0	0	0	2	0	2	1	0
411	S2	2018-02-04	1	8	1	0	1	0			1	0	0	1	0	1	0	0
412	S2	2018-02-05	0	4	0	0	0	0			1	0	0	0	1	1	1	0
413	S2	2018-02-02	1	5	1	0	0	1	0	France	0	0	0	1	0	0	0	0
414	S2	2018-02-04	1	5	1	0	0	0			0	0	0	0	0	1	0	0
415	S3	2018-02-18	1	12	1	0	0	0			0	0	0	2	1	0	0	0
417	S2	2018-02-05	0	4	0	1	0	0			0	1	0	0	0	0	0	0
419	S2	2018-02-04	0	8	1	0	0	0			0	0	0	1	0	1	0	1
420	S2	2018-02-02	1	7	1	0	0	0			0	0	0	2	0	1	1	0
423	S2	2018-02-04	1	8	1	0	0	0			0	0	0	1	0	1	0	0
424	S2	2018-02-03	0	8	1	0	0	0			0	1	0	1	1	1	0	0
425	S2	2018-02-04	1	8	2	0	0	0			0	1	0	0	0	1	0	0
426	S2		0	4	1	0	0	0			0	0	0	0	1	0	0	0
427	S2	2018-02-04	1	7	1	0	1	0			0	0	0	2	0	1	1	0
429	S2	2018-02-04	1	7	1	0	0	0			0	0	0	0	0	2	1	0
430	S2	2018-02-05	1	12	2	0	1	0			1	0	2	0	0	1	0	0
431	S2	2018-02-04	1	10	0	0	1	0			0	1	2	0	1	0	0	0
432	S2	2018-02-04	0	5	0	0	0	0			0	0	0	0	0	1	0	0
433	S2	2018-02-05	1	12	1	0	0	1	0	Italy	0	0	0	0	0	2	0	0
434	S2	2018-02-04	0	7	3	0	0	0			0	0	0	0	0	1	0	0
435	S2	2018-02-03	0	6	1	0	0	0			1	0	2	0	1	0	0	0
436	S2	2018-02-05	1	6	1	0	0	0			0	0	0	2	1	1	0	0
437	S2	2018-02-04	0	11	1	0	1	1	0	Denmark, Poland	0	0	0	0	0	1	0	0
438	S2	2018-02-05	1	11		1	0	0			1	1	2	0	1	1	0	0
439	S2	2018-02-04	0	5	0	1	1	0			0	0	0	2	0	1	0	0
440	S2	2018-02-04	0	11	3	0	0	0			0	0	0	0	0	1	0	0
441	S2	2018-02-02	0	10	1	0	0	1	0	France	0	0	0	1	0	0	0	0
442	S2	2018-02-04	1	11	1	0	1	0			0	0	0	2	1	0	0	0
443	S2	2018-02-04	0	8	1	0	1	0			0	0	0	2	1	0	0	0
444	S2	2018-02-05	1	11	1	0	0	0			0	1	0	3	1	1	0	0
445	S2	2018-02-05	0	10	0	0	0	0			0	0	0	0	1	2	0	0
446	S2	2018-02-04	0	10	1	0	0	0			0	0	0	0	0	1	0	0
447	S2	2018-02-03	1	5	0	0	0	0			1	1	0	0	1	1	0	0
448	S2	2018-02-05	0	5	1	0	0	0			1	0	2	0	0	1	0	0
449	S2	2018-02-04	1	5	1	0	0	0			0	0	0	0	0	1	0	0
450	S2	2018-02-05	1	7	1	0	0	0			0	0	0	0	1	0	0	0
451	S2	2018-02-04	1	4	1	0	1	0			0	0	0	0	1	2	1	0
452	S3	2018-02-18	1	11	1	0	0	0			0	0	0	0	0	1	0	0
453	S3	2018-02-19	0	5	3	0	0	0			1	1	2	2	0	1	0	0
454	S3	2018-02-19	0	10	2	1	0	0			0	1	0	0	0	2	0	0
455	S3	2018-02-19	1	6	0	0	0	0			0	0	0	2	1	2	1	0
456	S3	2018-02-18	1	6	1	0	0	0			0	0	0	0	0	1	1	0
458	S3	2018-02-19	0	4	2	0	0	0			1	1	2	2	0	1	0	0
459	S3	2018-02-16	1	8	1	0	0	0			0	0	0	0	0	1	1	0
460	S3	2018-02-18	0	4	0	0	0	1	0	Austria, Germany	0	0	0	2	0	1	0	0
461	S3	2018-02-19	0	7	1	0	0	0			0	0	0	2	0	0	0	0
462	S3	2018-02-20	1	11	1	0	0	1	0	Germany	0	0	0	0	0	0	0	0
464	S3	2018-02-19	0	8	2	0	0	0			0	1	0	0	0	2	0	0
465	S3	2018-02-18	1	11	1	0	0	0			0	0	0	0	0	1	0	0
468	S3	2018-02-18	1	4	1	0	1	1	0	France	0	0	0	0	0	1	0	0
469	S2	2018-02-04	1	6	1	0	0	0			0	0	0	0	0	1	0	0
471	S3	2018-02-19	1	7	1	0	0	0			0	0	0	2	1	0	0	0
472	S3	2018-02-17	1	8	1	0	0	0			0	0	0	0	1	2	0	0
473	S3	2018-02-19	1	10	1	0	0	1	0	Greece	0	0	0	0	0	0	0	0
475	S3	2018-02-19	0	4	1	0	0				0	0	0	1	0	0	0	0
476	S3	2018-02-19	0	5	1	0	0	0			0	0	0	0	1	1	0	0
478	S3	2018-02-19	1	11	1	0	1	0			0	0	0	0	1	1	0	0
482	S3	2018-02-18	0	7	2	0	0	0			0	1	2	0	0	0	0	0
483	S3	2018-02-18	0	5	0	0	0		1	Morocco, UK	0	0	0	0	1	1	0	0
484	S3	2018-02-19	0	9	1	0	0	0			0	0	0	0	0	0	0	0
485	S3	2018-02-15	0	8	1	0	0	0			0	0	0	2	1	1	0	0
488	S2	2018-02-04	0	6	1	0	0	0			1	1	1	0	1	2	1	0
489	S3	2018-02-19	1	6	1	0	0	0			0	0	0	2	1	0	0	0
490	S3	2018-02-19	0	5	1	0	0	0			0	0	0	2	0	0	0	0
491	S3	2018-02-19	0	7	1	0	0	0			0	0	0	0	0	1	0	0
492	S3	2018-02-18	0	8	2	0	0	0						0	0	1	0	0
493	S3	2018-02-19	1	6	0	0	0	0			0	0	0	0	1	1	1	0
494	S3	2018-02-19	0	6	1	0	0	0			0	1	0	0	0	1	0	0
495	S3	2018-02-14	0	7	1	0	0	0			0	0	0	0	0	1	0	1
496	S3	2018-02-18	1	9	2	0	0	0			0	1	2	0	0	0	0	0
497	S2	2018-02-04	0	6	0	0	0	0			0	0	0	0	1	1	0	0
498	S3	2018-02-19	0	7	1	0	0	0			0	0	0	0	1	0	0	0
499	S3	2018-02-19	1	4	1	0	0	1	0	Bulgaria	0	0	0	2	0	0	0	0
501	S3	2018-02-19	1	10	1	0	0	0			0	0	0	0	0	0	0	0
502	S3	2018-02-18	0	6		0	0	0			0	0	0	0	1	1	1	0
503	S3	2018-02-19	1	6	1	0	0	0			0	0	0	0	0	1	1	0
504	S3	2018-02-19	1	8		0	0	0			0	0	0	0	0	0	0	0
505	S3	2018-02-19	0	8	1	0	0	0			0	0	0	0	1	0	0	0
506	S2	2018-02-04	1	4	1	0	0	0			0	0	0	0	1	1	0	0
507	S3	2018-02-17	0	11	1	0	1	0			0	0	0	0	0	2	0	0
508	S3	2018-02-18	0	10	1	0	0	0			0	0	0	0	0	1	1	0
509	S3	2018-02-19	0	8	2	0	0	0			0	0	0	0	1	1	0	0
511	S3	2018-02-19	0	6	0	0	0	1	0	Italy	0	0	0	2	0	0	0	0
513	S3	2018-02-15	0	8	1	0	0	0			0	0	0	2	1	1	0	0
515	S3	18-02-0218	0	7	1	0	1	0			0	0	0	2	1	1	0	0
516	S3	2018-02-18	0	7	1	0	0	0			0	0	0	0	0	1	0	0
520	S3	2018-02-18	0	8	2	0	0	0			1	0	1	0	0	1	1	0
521	S3	2018-02-19	1	6	1	0	0	1	0	Greece	0	0	0	0	1	0	0	0
523	S3	2018-02-18	1	7	1	0	0	0			0	0	0	0	1	1	1	0
524	S3	2018-02-18	0	4	2	0	0	0			0	0	0	2	1	0	0	0
525	S3	2018-02-14	1	8	1	1	1	0			0	0	0	0	1	0	0	0
526	S3	2018-02-19	1	11	1	0	0	0			0	0	0	0	0	1	0	0
528	S3	2018-02-19	0	8	1	0	0	0			0	0	0	0	1	1	0	0
531	S2	2018-02-04	0	6	0	0	0	0			0	0	0	0	0	0	0	0
532	S2	2018-02-06	1	6	1	0	1	0			0	0	0	0	0	0	0	0
533	S3	2018-02-20	1	5	1	0	0	0			0	0	0	0	1	2	1	0
534	S2	2018-02-06	1	7	1	0	0	0			0	0	0	0	0	1	1	0
535	S3	2018-02-19	0	4	1	0	1	0			0	1	0	0	1	1	0	0
536	S2	2018-02-05	1	7	1	0	0	0			0	0	0	0	0	1	1	0
537	S2	2018-02-04	0	4	2	0	0	0			0	0	0	0	1	1	0	0
538	S2	2018-02-04	1	7	1	0		0			0	0	0	2	1	1	0	0
539	S2	2018-02-05	0	7	1	0	0	0			0	0	0	0	0	1	0	1
541	S2	2018-02-06	1	7	1	0	0	0			0	0	0	0	0	2	1	0
542	S3	2018-02-18	1	4	1	0	0	1	0	Portugal	0	0	0	0	1	1	0	0
544	S2	2018-02-04	0	7	1	0	0	0			0	0	0	0	0	1	0	0
546	S2	2018-02-04	1	7	3	0	0	0			0	0	0	0	1	2	1	0
548	S3	2018-02-19	0	7	1	0	0	0			0	0	0	0	1	2	0	0
549	S2	2018-02-05	1	7		0	0	0				0	0	0	0	2	0	0
550	S2	2018-02-04	0	5	1	0	1	0			0	0	0	0	1	2	0	0
552	S2	2018-02-02	0	5	1	0	0	0			0	0	0	0	1	1	0	0
553	S2	2018-02-04	1	5	0	0	1	0			0	0	0	0	1	1	0	0
559	S2	2018-02-05	1	5	1	0	0	0			0	0	0	0	0	1	1	0
561	S2	2018-02-03	1	7	1	0	1	0			0	0	0	0	0	1	0	0
562	S2	2018-02-04	1	5	1	0	1	1	0	Switze, France, Port	0	0	0	1	0	1	0	0
563	S2	2018-02-03	0	7	1	0	1	0			0	0	0	0	0	2	0	0
564	S2	2018-02-05	0	6	1	0	0	0			0	0	0	0	0	0	0	0
571	S2	2018-02-04	1	5	0	0		0			0	0	0	0	0	1	1	0
573	S2	2018-02-04	1	4	0	0	1	0			0	0	0	0	1	2	0	0
574	S3	2018-02-14	0	8	0	0	0	0			0	0	0	0	0	1	2	0
575	S2	2018-02-06	1	4	1	0	0	0			1	0	2	0	0	1	1	1
576	S2	2018-03-03	1	4	1	0	0	0			0	0	0	0	1	1	1	0
577	S2	2018-02-04	0	5	1	0	1	0			0	0	0	0	1	2	0	0
579	S2	2018-02-04	0	9	1	0	0	0			0	0	0	0	1	1	0	0
580	S2	2018-02-04	1	5	1	0	0	0			0	0	0	0	1	1	0	0
581	S2	2018-02-04	1	5	1	0	0	1	1	Mexico	0	0	0	0	1	1	0	0
582	S2	2018-02-06	0	4	0	0	0	0			0	0	0	0	1	1	0	0
583	S2	2018-02-04	0	9	1	0	0	0			0	0	0	0	1	1	0	0
584	S2	2018-02-05	0	7	1	0	0	0			0	0	0	0	0	2	0	0
585	S2	2018-02-04	0	4	1	0	0	0			0	0	0	0	1	1	0	0
586	S2	2018-02-04	0	4	0	0	0	1	0	Italy, Portugal	0	0	0	2	0	1	1	0
588	S2	2018-02-06	1	4	1	0	1	0			0	0	0	0	0	0	0	0
589	S2	2018-02-04	1	5	0	1		0			0	1	2	0	0	1	0	1
590	S2	2018-02-06	0	4	1	0	0	0			0	0	0	0	0	1	0	1
591	S2	2018-02-04	0	5	1	0	0	0			0	0	0	0	1	0	0	1
592	S2	2018-02-12	1	5	0	0	0	1	0	Italy	0	0	0	0	0	1	1	0
593	S2	2018-02-04	0	5		0	1	0			0	0	0	0	0	1	1	1
594	S2	2018-02-04	0	5	1	0	0	0			0	0	0	0	1	1	0	0
595	S2	2018-02-05	0	5	1	0	0	0			0	0	0	2	0	1	0	0
596	S2	2018-02-05	1	5	1	0		0			0	0	0	2	1	2	1	0
597	S2	2018-02-05	1	5	1	0	0	0			0	0	0	4	1	1	0	0
599	S2	2018-02-02	1	5	1	0	0	0			0	0	0	0	1	1	0	0
601	S3		1	4	1	0	0	0			0	0	0	0	1	2	0	0
607	S3	2018-02-18	0	9	1	0	0	0			1	0	0	0	0	1	0	0
609	S3	2018-02-18	1	11	1	0	0	0			1	0	2	0	0	1	0	0
610	S3	2018-02-19	1	11	1	0	0	0			0	0	0	0	1	0	0	0
611	S3	2018-02-18	0	5	1	0	0	0			0	0	0	2	1	1	0	0
612	S3	2018-02-19	1	5	1	0	0	0			0	0	0	0	1	0	0	0
614	S3	2018-02-19	1	7	3	0	0	0			1	1	2	2	0	1	0	0
616	S3	2018-02-19	0	5	1	0	0	0			0	0	0	2	1	0	0	0
617	S3	2018-02-19	0	10	1	0	0	0			0	0	0	0	0	1	1	0
618	S3	2018-02-19	0	10	1	0	0	0			0	0	0	0	0	1	0	0
621	S3	2018-02-19	0	9	1	0	0	0			0	0	0	2	0	1	0	0
622	S3	2018-02-19	0	9	1	0	0	0			0	0	0	0	0	1	0	0
623	S3	2018-02-18	0	5	2	0	1	1	0	Germany	0	0	0	2	1	1	0	1
625	S3	2018-02-18	0	12	1	0	0	0			0	0	0	0	1	1	1	0
627	S3	2018-02-14	0	10	1	0	0	0			0	0	0	0	0	1	0	1
631	S3	2018-02-18	1	8	2	0	1	1	0	Germany	0	0	0	2	0	1	0	0
632	S3	2018-02-19	1	5	1	0	1	0			0	0	0	0	0	1	0	0
633	S3	2018-02-16	1	9	1	0	0	0			0	0	0	0	1	0	0	0
635	S3	2018-02-18	0	5	1	0	0	0			0	0	0	0	0	0	0	0
635	S3	2018-02-18	0	4	1	1	0	0			0	0	0	2	1	1	0	0
637	S3	2018-02-20	1	4	1	0		0			0	1		0	0	1	0	0
640	S3	2018-02-19	0	5	1	0	0	0			0	0	0	0	1	0	0	0
643	S3	2018-02-20	0	10	3	0	0	0			0	0	0	1	1	1	0	0
645	S3	2018-02-19	1	4	0	0	0	1	1	Iceland	0	0	0	0	1	1	0	0
646	S3	2018-02-19	1	8	1	0	0	0			0	0	0	0	0	1	0	0
648	S3	2018-02-19	0	4	0	0	0	1	1	USA, Costa Rica, Fra	0	0	0	0	1	1	0	0
650	S3		1	9	0	0	1	0			0	0	0	0	1	1	0	0
652	S3	2018-02-16	0	5	1	0	0	0			0	0	0	0	0	1	1	0
653	S3	2018-02-19	0	4	1	0	0	0			0	0	0	0	0	0	0	0
654	S3	2018-02-18	0	4	0	0	1	0			0	0	0	2	1	0	0	1
655	S3	2018-02-18	1	8	2	0	0	0			1	0	0	0	1	1	0	0
656	S3	2018-02-17	1	4	1	0	0	0			0	0	0	0	0	1	1	0
657	S3	2018-02-19	1	4	1	0	0	0			0	0	0	0	0	1	0	0
658	S3	2018-02-19	0	5	2	0	0	0			0	0	0	0	1	1	0	0
659	S3	2018-02-19	1	4	1	0	0	0			0	0	0	2	1	0	0	0
661	S3	2018-02-19	1	6	0	1	0	0			0	0	0	0	1	0	0	0
662	S3	2018-02-18	1	5	1	0	0	1	1	Argentina	0	0	0	0	0	2	1	0
663	S3	2018-02-14	1	5	1	0	0	0			0	0	0	0	0	0	0	0
664	S3	2018-02-14	0	5	1	0	1	0			0	0	0	0	1	0	0	0
665	S3	2018-02-20	1	4	1	0	0	0			0	0	0	0	0	0	0	0
667	S3	2018-02-14	0	5	1	0	0	0			0	0	0	0	0	0	0	0
668	S3	2018-02-18	1	8	0	0	0	0			1	0	0	0	1	1	0	0
669	S3	2018-02-15	1	4	1	0	0	0			0	0	0	4	0	1	1	1
671	S3	2018-02-19	0	4		1		0			0	0	0	2	0	1	0	0
674	S3	2018-02-19	1	11	2	0	0	0			1	0	0	0	0	2	1	0
676	S3	2018-02-18	1	9	1	0	0	1	0	Portugal	0	0	0	2	0	0	0	0
677	S3	2018-02-14	0	9	1	0	0	0			0	0	0	0	1	1	0	0
679	S3	2018-02-19	1	10	1	0	0	0			1	0	0	0	0	1	0	0
682	S3	2018-02-19	0	8	1	0	1	0			0	1	0	0	1	1	1	0
683	S3	2018-02-18	1	8	2	0	1	0			1	0	0	0	1	1	0	0
686	S3	2018-02-18	0	6	1	0	1	1	0	France	0	0	0	0	0	1	0	0
691	S3	2018-02-15	1	11	1	0	0	0			0	0	0	4	0	1	1	0
692	S3	2018-02-19	0	4	1	0	0	0			0	0	0	0	1	1	0	0
695	S3	2018-02-18	1	9	1	0	0	1	1	Argentina	0	0	0	0	1	2	1	0
697	S3	2018-02-19	0	4	1	0	0	0			0	0	0	0	0	1	0	0
702	S4	2018-02-24	0	5	0	0	0	0			0	0	0	0	0	1	0	0
703	S4	2018-02-26	0	7	0	0	0	0			0	0	0	1	0	1	0	0
705	S4	2018-02-27	0	7	1	0	0	0			0	1	2	1	0	0	0	0
706	S4	2018-02-25	0	8	1	0	0	0			0	0	0	0	0	2	0	0
708	S4	2018-02-27	1	7	1	0	0	0			0	0	0	0	0	1	1	0
710	S4	2018-02-26	1	7	1	0	0	0			1	0	0	0	0	1	0	0
711	S4	2018-02-26	0	8	0	0	0	0			0	0	0	0	0	2	0	0
712	S4	2018-02-22	1	6	0	0	0	0			1	1	0	2	1	1	0	0
713	S4	2018-02-26	0	7	1	0	1	0			1	1	0	0	0	1	0	0
715	S4	2018-02-25	0	6	1	0	0	1	0	France	0	0	0	0	0	1	1	0
716	S4	2018-02-25	0	5	1	0	0	0			0	0	0	2	1	1	0	0
719	S4	2018-02-26	0	9	1	0	0	0			0	0	0	2	0	1	1	0
721	S4	2018-02-26	1	7	1	0	0	0			0	0	0	2	0	1	0	0
723	S4	2018-02-26	1	7	1	0	0	1	0	Netherlands	0	0	0	0	0	1	0	0
724	S4	2018-02-26	1	9	1	0	0	0			0	0	0	0	1	1	0	0
725	S4	2018-02-25	1	8	1	0	0	0			0	0	0	2	0	1	0	0
726	S4	2018-02-27	0	9	1	0	0	1	0	France	0	0	0	0	0	1	1	0
727	S4	2018-02-22	0	9	0	0	0	0			0	0	0	2	0	0	0	0
729	S4	2018-02-26	0	8	1	0	0	0			0	0	0	0	0	0	0	0
730	S4	2018-02-25	1	5	1	0	1	0			0	0	0	2	0	1	0	0
732	S4	2018-02-26	1	8	0	0	0	0			0	0	0	0	1	1	0	0
733	S4	2018-02-27	1	6		1	0	0			1	0	0	1	1	1	0	0
735	S4	2018-02-26	1	9	0	0	0	0			0	0	0	1	1	1	1	0
736	S4	2018-02-26	1	6	0	0	0	1	0	France	0	0	0	2	0	1	0	0
737	S4	2018-02-25	0	6	2	0	0	0			0	0	0	0	0	0	0	0
738	S4	25-02-0218	1	8		0	0	0			0	0	0	0	0	0	0	0
739	S4	2018-02-25	0	5	0	0	0	0			0	0	0	2	1	0	0	0
740	S4	2018-02-26	0	8	0	0	0	0			0	0	0	0	0	1	0	0
741	S4	2018-02-25	0	8	3	0	0	0			0	0	0	0	0	2	0	0
742	S4	2018-02-25	0	8	0	0	0	1	1	Turkey	0	1	0	0	0	1	0	1
743	S4	2018-02-26	0	5	1	1	1	0			0	0	0	0	1	1	1	0
746	S4	2018-02-26	0	9	1	0	0	0			1	0	0	0	0	1	0	0
747	S4	2018-02-24	1	6	2	0	1	1	1	Dominican Republic	0	0	0	0	1	2	0	0
748	S4	2018-02-25	1	8	1	0	0	0			1	0	0	0	0	1	0	0
749	S4	2018-02-26	0	8	1	0	0	0			0	0	0	2	0	0	0	0
751	S4	2018-02-27	0	6	1	0	0	0			0	0	0	0	1	1	0	0
753	S4	2018-02-27	0	8	0	0	0	0			0	0	2	0	0	1	0	0
754	S4	2018-02-26	1	4	1	0	0	0			0	0	0	0	1	1	1	0
755	S4	2018-02-25	1	5	0	0	0	0			0	0	0	1	1	1	0	0
756	S4	2018-02-25	1	5	0	0	0	0			0	0	0	0	1	1	0	0
757	S4	2018-02-26	0	8	0	0	0	0			0	0	0	0	0	0	0	0
759	S4	2018-02-25	0	5		0	0	0			0	0	0	0	0	2	0	0
761	S4	2018-02-26	0	8	1	0	0	1	0	Europe	0	0	0	1	1	1	0	0
762	S4	2018-02-26	0	8	1	0	0	0			0	0	0	0	0	1	0	0
764	S4	2018-02-26	0	8	1	0	0	0			0	0	0	0	0	1	1	0
766	S4	2018-02-26	0	8	1	0	0	0			1	1	0	0	0	0	0	0
767	S4	2018-02-23	0	8	1	0	0	1	0	UK	0	0	0	0	1	1	1	0
768	S4	2018-02-26	1	8	1	0	0	0			0	0	0	0	0	2	0	0
769	S4	2018-02-26	0	8	1	0	0	0			0	0	0	0	0	1	1	0
771	S4	2018-02-26	0	8	0	0	0	0			0	0	0	2	0	0	0	0
772	S4	2018-02-23	0	8	1	0	0	0			0	0	0	0	0	1	0	0
773	S4	2018-02-26	1	9	1	0	0	0			0	0	0	2	0	1	0	0
774	S4	2018-02-27	1	8	0	0	0	0			0	0	0	2	1	0	0	0
775	S4	2018-02-26	1	7	1	1	0	0			0	0	0	2	0	1	0	0
776	S4	2018-02-26	0	8	0	0	0	1	0	Czech Republic	0	0	0	1	1	1	0	0
777	S4	2018-02-27	0	8	1	0	1	0			1	0	0	0	0	1	0	0
778	S4	2018-02-25	0	7	1	0	0	0			0	0	0	0	0	1	1	0
779	S4	2018-02-27	1	6	1	0	0	1	0	Italy	0	0	0	0	0	1	0	0
780	S4	2018-02-25	1	7	1	0	0	0			0	0	0	0	0	1	0	0
782	S4	2018-02-26	0	4	3	0	0	0			0	0	0	0	0	1	1	0
783	S4	2018-02-26	1	7	0	0	0	0			1	0	0	0	0	0	0	0
785	S4	2018-02-22	0	9	1	0	0	0			0	1	0	0	0	1	0	0
786	S4	2018-02-26	1	7	0	0	0	0			0	0	0	1	0	1	0	0
787	S4	2018-02-26	1	7	1	0					0	0	0	0		0	0	0
789	S4	2018-02-26	0	7	1	0	0	0			0	0	0	2	0	2	0	0
790	S4	2018-02-24	1	6	0	0	0	0			0	0	0	0	0	2	0	0
791	S4		1	7	1	0	0	0			0	0	0	0	0	1	0	0
793	S4	2018-02-25	1	7	1	0	0	0			0	0	0	0	0	1	0	0
795	S4	2018-02-25	0	8	3	0	0	0			0	0	0	0	0	2	0	0
796	S4	2018-02-25	0	6	0	0	0	0			0	0	0	0	1	1	0	0
797	S4	2018-02-25	1	7	1	0	0	0			0	0	0	2	1	2	0	0
798	S4		1	6	0	0	0	0			0	0	0	2	0	1	0	0
799	S4	2018-02-27	1	6	1	0	0	0			0	0	0	0	1	1	0	0
800	S4	2018-02-25	0	7	1	0	0	0			0	0	0	2	0	1	0	0
801	S4	2018-02-26	0	6	1	0	0	0			1	0	0	0	0	0	0	0
802	S4	2018-02-25	1	6	1	0	0	0			0	0	0	0	0	1	0	0
803	S4	2018-02-26	0	6	3	0	0	0			0	0	0	0	0	1	1	0
806	S4	2018-02-26	1	9	1	0	1	0			0	0	0	0	1	0	0	0
807	S4	2018-02-24	0	7	1	1	0	0			0	0	0	2	0	1	0	0
808	S4	2018-02-25	1	4	1	0	1	0			0	0	0	0	1	1	0	0
809	S4	2018-02-26	1	5	0	0	0	0			0	0	0	2	1	1	0	0
810	S4	2018-02-26	0	4	1	1	0	0			0	0	0	2	1	1	0	0
811	S4	2018-02-26	0	4		0	0	0			1	0	0	0	1	0	0	0
812	S4	2018-02-26	1	4	1	0	0	0			0	0	0	0	1	1	0	0
813	S4	2018-02-26	1	5	0	0	0	0						2	1	1	0	0
814	S4	2018-02-25	1	4	0	0	0	0			0	0	0	0	1	1	0	0
815	S4	2018-02-26	0	4		0	0	0			0	0	0	0	1	0	0	0
816	S4	2018-02-26	1	4	1	0	0	0			0	0	0	0	0	1	1	0
817	S4	2018-02-26	0	4	3	0	0	0			0	0	0	0	0	1	1	0
819	S4	2018-02-26	0	6	1	1	1	0			0	0	0	0	1	1	1	0
821	S4	2018-02-23	1	4	1	0	0	0			0	0	0	0	0	2	0	0
822	S4	2018-02-26	0	5	1	0	0	0			1	0	2	0	1	2	1	0
823	S4	2018-02-23	0	5	1	0	0	0			0	0	0	0	1	1	1	0
824	S4	2018-02-25	1	4	1	0	0	1	0	Portugal	0	0	0	0	1	1	0	0
825	S4	2018-02-25	1	4	1	0	0	0			0	0	0	2	1	0	0	0
826	S4	2018-02-26	0	4	1	0	0	0			0	0	0	0	0	0	0	0
827	S4	2018-02-27	1	6	1	0	0	1	0	Europe	0	0	0	1	1	1	0	0
828	S4	2018-02-25	1	4	0	0	0	0			0	0	0	1	0	1	0	0
831	S3	2018-02-19	1	5	1	0	0	0			0	0	0	0	1	0	0	0
832	S3	2018-02-19	1	8	4	0	0	0			0	1	1	0	1	2	0	0
833	S3	2018-02-20	1	8	1	0	0	1	0	Portugal	0	0	0	0	0	0	0	0
837	S3		1	9														0
839	S3	2018-02-19	1	4	1	0	1	0			0	0	0	0	0	1	1	0
841	S3	2018-02-20	0	9	1	0	0	0			0	0	0	0	0	2	0	0
842	S3	2018-02-20	1	10	1	0	0				0	0	0	0	0	1	0	0
843	S3	2018-02-20	0	8	1	1	1	1	1	Dominican Republic	0	0	0	0	0	1	0	0
845	S5	2018-04-16	0	9	1	0	0	0			0	0	0	0	0	1	0	0
846	S5	2018-04-16	0	7	0	0	0	0			1	0	1	0	0	1	0	0
847	S5	2018-04-16	0	11	1	0	0	1	0	Germany, France	0	0	0	0	0	0	0	0
848	S5	2018-04-17	0	10	1	0	0	1	0	Germany	0	0	0	0	0	1	0	0
850	S5	2018-04-16	0	11	1	0	0	1	0	Italy	0	0	0	4	1	1	0	0
851	S5	2018-04-16	0	9	1	0	1	0			0	0	0	0	0	0	1	0
852	S5	2018-04-16	1	6	1	0	0	1	1	Colombia	1	0	0	0	0	1	0	0
854	S5	2018-04-17	1	8	1	0	1	0			0	0	0	4	0	0	0	0
856	S5	2018-04-16	1	8	0	0	0	0			0	0	0	1	1	1	0	0
857	S5	2018-04-16	0	7	1	0	0	0			0	0	0	0	0	2	0	0
859	S5	2018-04-16	1	10	1	0	0	0			1	0	0	0	0	1	0	0
861	S5	2018-04-17	0	11	1	0	0	0			0	0	0	0	0	0	0	0
862	S5	2018-04-16	1	9	1	0	0	0			0	0	0	0	0	1	1	0
863	S5	2018-04-17	0	11	2	0	0	0			0	1	0	0	0	1	0	0
864	S5	2018-04-17	1	9	1	0	1	1	1	Cuba	0	0	0	1	0	1	0	0
865	S5	2018-04-16	0	11	1	0	0	0			0	0	0	0	0	1	0	0
867	S5	2018-04-17	0	10	1	0	0	0			0	0	0	0	0	2	1	0
868	S4	2018-02-26	1	6	2	0	0	0			0	0	0	0	1	1	0	0
869	S5	2018-04-16	0	9		0	1	1	1	USA (New York)	0	0	0	0	1	1	0	0
871	S5	2018-04-16	1	9	1	0	0	0			0	0	0	0	1	1	0	0
875	S5	2018-04-16	0	11	2	0	0	0			0	0	0	0	0	0	0	0
876	S4	2018-02-25	0	8	1	0	0	0			0	0	0	2	0	1	0	0
877	S5	2018-04-16	0	12	1	0	0	0			0	0	0	0	0	1	0	0
878	S5	2018-04-17	0	11		0		0			0	0	0	0	0	2	0	0
880	S5	2018-04-16	1	11	2	0	0	0			1	0	0	0	0	1	1	0
881	S5	2018-04-16	0	6				0						2	0	0	0	0
882	S5	2018-04-17	1	11	0	0	0	1	0	Germany	0	1	0	1	0	0	0	0
883	S5	2018-04-16	0	10	1	0	0	0			1	0	2	1	1	0	0	0
884	S5	2018-04-16	1	6	1	0	1	1	0	UK, Germany	0	0	0	0	0	1	0	0
887	S5	2018-04-16	0	10	2	0	0	0			0	0	0	0	0	1	0	0
888	S5	2018-04-16	0	12	1	0	0	0			0	0	0	0	0	1	1	0
889	S5	2018-04-17	0	9		0	0	0			0	0	0	0	0	0	0	0
894	S4	2018-02-26	0	10	2	0	1	0			0	0	0	0	1	1	0	0
895	S4	2018-02-25	1	5	0	0	0	1	0	UK	1	1		0	1	1	1	0
898	S4	2018-02-26	0	10	1	0	0	0			0	0	0	0	0	1	0	0
899	S5	2018-04-17	0	9	1	0	0	0			0	0	0	0	0	1	1	0
901	S5	2018-04-16	0	12	1	0	0	0			0	0	0	0	0	1	1	0
902	S4	2018-02-25	0	6	0	0	0	0			0	0	0	1	1	1	1	0
903	S5	2018-04-16	0	8	0	0	0	0			0	0	0	2	1	1	0	0
904	S5	2018-04-16	0	7		0	0	1	0	Portugal	0	1	0	2	0	1	0	0
905	S5	2018-04-16	0	12	1	0	0	0			0	0	0	0	0	1	0	0
906	S4	2018-02-26	1	6	1	0	0	0			0	0	0	2	0	1	0	0
907	S5	2018-04-17	1	7	1	0	0	0			0	0	0	0	1	1	1	0
908	S4		1	5	1	0	0	0			1	0	0	5	0	1	0	0
911	S4	2018-02-26	0	5	1	0	0	1	1	USA	0	0	0	2	1	1	0	0
913	S4	2018-02-23	0	6	1	0	0	0			0	0	0	0	1	1	0	0
914	S4	2018-02-25	0	8	3	0	0	0			0	0	0	0	0	1	0	0
916	S5	2018-04-16	0	4	1	0	0	0			0	0	0	0	1	1	0	0
917	S5	2018-04-16	0	7	1	0	0	0			0	0	0	0	0	2	0	0
921	S4	2018-02-26	0	8	1	0	0	0			0	0	0	2	0	2	0	0
924	S4	2018-02-25	1	5	0	0	0	0			0	0	0	1	1	1	0	0
926	S5	2018-04-17	0	4	1	0	0	1	1	Italy, USA	0	0	0	0	1	1	0	0
927	S4	2018-02-27	0	5	0	0	0	0			0	0	0	0	1	2	1	0
928	S4	2018-02-26	0	5	1	0	1	0			1	1	0	0	0	1	0	0
931	S4	2018-02-26	0	6	1	0	0	0			0	0	0	0	1	0	0	0
932	S4	2018-02-24	1	4	1	0	1	1	0	Romania, Holland	0	0	0	0	1	1	1	0
933	S4	2018-02-26	0	5	0	0	0	0			0	0	0	0	0	1	0	0
935	S5	2018-04-16	0	6	1	0	0	0			0	0	0	0		1	0	0
937	S5	2018-04-17	1	7	1	0	0	1	1	Italy, USA	0	0	0	0	0	1	0	0
938	S5	2018-04-16	0	8	0	0	0	0			0	0	0	2	0	1	0	0
942	S4	2018-02-26	1	4	2	0	1	0			0	0	0	0	1	1	0	0
945	S5	2018-04-17	0	8	1	0	0	0			0	0	0	0	0	0	0	0
946	S5	2018-04-16	1	11	1	0	0	0			0	0	0	2	0	2	0	0
949	S4	2018-02-26	1	6	1	0	0	0			0	0	0	0	0	1	0	0
950	S5	2018-04-16	0	11	1	1	0	0			0	0	0	0	0	2	1	0
951	S5	2018-04-16	0	8	0	0	0	0			0	0	0	2	0	1	0	0
952	S7	2018-05-02	0	7	0	0	0	0			0	0	0	2	0	2	1	0
953	S5	2018-04-16	0	6	0	0	0	0			0	0	0	0	1	0	1	0
954	S4	2018-02-26	1	4	0	0	0	0			1	1	0	2	1	0	1	0
955	S4	2018-02-25	1	5	3	0	0	0			0	0	0	0	1	1	0	0
957	S5	2018-04-16	1	10	0	0	0	0			0	0	0	2	1	0	0	0
959	S4	2018-02-25	1	5	1	0	0	0			0	0	0	0	1	1	0	0
960	S4		0	5	0	0	0	0			1	0	0	0	0	1	1	0
962	S4	2018-02-27	0	4	0	0	0	0			0	0	0	0	1	0	1	0
963	S4	2018-02-26	0	4	3	0	0	0			0	0	0	0	1	1	0	0
966	S4	2018-02-26	1	6	0	0	0	0			0	0	0	2	0	1	0	0
970	S4	2018-02-25	1	5	1	0	0	0			0	0	0	0	1	1	0	0
974	S4	2018-02-23	1	4	0	0	0	0			0	0	0	2	0	0	0	0
979	S4	2018-02-27	1	8	2	0	0	0			0	0	0	0	0	0	0	0
983	S5	2018-04-17	1	6	2	0	0	0			0	0	0	0	0	1	0	0
987	S7	2018-05-02	0	4	1	0	0	0			0	0	0	0	1	1	1	0
988	S5	2018-04-16	0	8	1	0	0	0			0	0	0	0	0	1	0	0
989	S5	2018-04-16	0	7	1	0	0	0			1	0	0	0	0	1	0	0
991	S6	2018-04-24	0	9	2	0	0	0			0	0	0	0	0	0	1	0
992	S5	2018-04-17	0	8	2	0		0			0	0	0	1	0	0	0	0
995	S5	2018-04-17	1	5	1	0	0	0			0	0	0	2	0	1	0	0
996	S5	2018-04-17	0	4	1	0	0	0			0	0	0	2	0	1		1
1009	S6	2018-04-23	0	9	1	0	0	0			0	0	0	0	0	1	0	0
1010	S6	2018-04-23	1	9	1	0	0	0			1	0	2	0	0	1	1	0
1015	S6	2018-04-23	1	7	0	0	0	1	0	Holland	0	0	0	0	1	2	0	0
1017	S6	2018-04-24	0	4	1	0	0	0			0	0	0	0	1	0	1	0
1018	S5	2018-04-17	0	6	2	0	0	0			0	0	0	1	0	0	0	0
1020	S7	2018-05-03	0	4	1	0	0	0			0	0	0	0	1	1	0	0
1022	S5	2018-04-16	1	7	1	0	0	1	0	UK, Germany	0	1	0	0	0	1	1	0
1026	S7	2018-05-02	1	6	1	0	1	0			0	0	0	0	1	1	1	0
1029	S6	2018-04-24	0	11	1	0	0	0			0	0	0	0	0	1	0	0
1030	S7	2018-05-03	0	4	1	0	0	0			0	0	0	0	1	1	1	0
1033	S6	2018-04-26	0	5	1	0	0	0			0	0	0	0	0	1	0	0
1038	S7	2018-05-10	0	6	1	0	0	0			0	0	0	3	1	1	0	0
1039	S7	2018-05-07	1	5	1	0	0	0			0	0	0	0	1	1	0	0
1040	S6	2018-04-24	0	4	0	0	0	0			0	0	0	0	0	0	0	0
1046	S6	2018-04-23	1	9	1	0	0	0			1	0	2	0	0	1	1	0
1047	S7	2018-05-07	0	8	1	0	0	0			0	0	0	0	1	1	0	0
1048	S7	2018-05-06	1	9	1	0	0	0			0	0	0	0	1	1	1	0
1049	S7	2018-05-02	1	5	1	0	1	1	1	USA	0	0	0	1	1	1	1	0
1052	S5	2018-04-17	0	6	1	0	0	1	0	The Netherlands	0	0	0	0	0	1	0	0
1053	S7	2018-05-02	0	5	1	0	0	0						0	1	1	1	0
1055	S7	2018-05-06	1	6	1	0	0	0			0	0	0	0	1	1	0	0
1057	S7	2018-05-02	1	6	1	0	1	1	1	USA	0	0	0	0	1	1	1	0
1058	S7	2018-05-04	0	8	1	0	0	0			0	0	0	0	1	2	1	0
1062	S6	2018-04-23	1	6	0	1	1	1	1	China	0	0	0	0	0	0	0	1
1064	S5	2018-04-17	1	7	0	0	1	0			0	0	0	0	0	2	1	0
1066	S7	2018-05-07	0	6	1	0	0	0			0	0	0	1	1	0	0	0
1068	S5	2018-04-16	0	12	2	0	0	0			0	0	0	0	0	1	0	0
1072	S6	2018-04-24	0	6	1	0	0	0			0	0	0	0	0	0	0	0
1075	S6	2018-04-23	1	4	1	0	0	0			0	0	0	0	0	1	0	0
1076	S6	2018-04-24	0	5	0	0	0	0			1	0	2	4	1	0	0	0
1077	S6	2018-04-23	1	7	1	0	0	1	1	Cuba	1	0	2	0	0	1	0	0
1079	S7	2018-05-03	0	7	1	0	0	0			0	0	0	0	1	1	1	0
1080	S6	2018-04-23	0	5	1	0	0	0			0	1	2	0	1	2	0	0
1082	S7	2018-05-02	0	6	1	0	0	0			0	0	0	0	1	1	1	0
1083	S6	2018-04-24	0	5	1	0	0	0			0	0	0	0	0	1	0	0
1084	S7	2018-05-03	1	4	0	0	0	1	0	France, Italy, Germa	0	0	0	0	1	1	0	0
1089	S6	2018-04-23	1	5	0	0	0	1	0	France	0	0	0	0	1	1	0	0
1091	S6	2018-04-24	1	6	0	1	0	0			0	0	0	2	0	0	0	0
1092	S6	2018-04-24	1	6	1	0	0	0			0	0	0	0	0	1	1	0
1093	S7	2018-05-04	1	6	1	0		0			0	0	0	1	1	0	0	0
1096	S7	2018-05-03	0	6	1	0	0	0			1	0	0	0	1	1	0	0
1098	S6	2018-04-24	0	6	0	0	0	0			0	0	0	0	0	1	0	0
1099	S6	2018-04-24	1	9	1	0	0	1	1	Cuba	1	0	2	0	0	1	0	0
1100	S6	2018-04-24	0	7	1	0	0	0			0	0	0	0	0	1	0	0
1104	S6	2018-04-23	0	4	1	0	0	0			0	0	0	0	1	0	0	1
1105	S6	2018-04-23	0	4	1	0	0	1	0	Several EU countries	1	1	2	0	0	1	0	0
1106	S6	2018-04-24	0	4	1	0	0	0			0	0	0	0	1	0	0	0
1107	S6	2018-04-23	1	6	1	0	0	0			0	0	0	2	1	2	1	0
1108	S6	2018-04-23	0	4	1	0	0	0			0	0	0	0	1	0	0	0
1109	S6	2018-04-23	1	4	0	0	0	1	1	Chile	1	1	1	2	1	1	0	0
1110	S6	2018-04-23	0	8	0	0	0	0			0	0	0	0	1	1	0	0
1111	S6	2018-04-23	0	6	1	0	0	0			0	0	0	0	0	1	0	0
1112	S6	2018-04-23	0	8	1	0	1	1	0	EU countries	1	1	2	0	0	1	0	0
1113	S6	2018-04-23	0	5	1	0	0	0			0	0	0	0	1	1	0	0
1114	S6	2018-04-23	1	9	0	0	0	0			1	1	0	0	0	0	1	0
1116	S6	2018-04-24	1	9	1	0	0	0			0	0	0	1	0	0	0	0
1117	S6	2018-04-23	0	7	0	0	0	0			0	0	0	1	0	1	0	0
1118	S6	2018-04-23	0	7	1	0	0	0			0	0	0	1	0	1	1	0
1119	S6	2018-04-23	0	9		0	0	0			0	0	0	0	0	2	0	0
1120	S6	2018-04-23	0	8	0	0	1	1	0	Portugal	0	0	0	0	0	1	0	0
1121	S6	2018-04-23	0	8	1	0	0	0			0	0	0	0	0	1	0	0
1122	S6	2018-04-23	1	8	0	0	0	0			1	0	0	0	0	1	0	0
1123	S6	2018-04-23	0	10	1	0	0	0			0	0	0	0	0	1	0	0
1124	S6	2018-04-23	0	10	1	0	0	0			0	0	0	0	0	0	0	0
1125	S6	2018-04-24	0	11	0	0	1	1	1	Mexico, USA, Haití,	0	0	0	0	0	1	0	0
1128	S6	2018-04-23	1	6	1	0	0	0			0	0	0	0	0	1	0	0
1129	S6	2018-04-23	0	5	0	0	0	0			1	0	2	0	1	0	1	1
1131	S6	2018-04-23	1	11	0	0	0	0			0	0	0	0	1	2	1	0
1133	S6	2018-04-23	0	7	1	0	1	1	0	France	0	0	0	0	0	0	1	0
1134	S6	2018-04-23	0	8	1	0	0	0			0	0	0	0	0	0	0	0
1135	S6	2018-04-23	0	6	1	0	0	0			0	0	0	4	0	1	1	0
1138	S6	2018-04-26	0	10	2	0	0	0			0	0	0	0	0	1	0	0
1139	S6	2018-04-24	1	9	1	0	0	0			0	0	0	0	1	1	0	0
1141	S6	2018-04-23	0	8	0	0	0	1	0	Romania	0	0	0	0	0	2	0	0
1144	S6	2018-04-24	1	12	0	0	0	0			1	1	0	0	0	2	0	0
1145	S6	2018-04-23	0	4	1	0	1	0			0	0	0	0	0	0	0	0
1146	S6	2018-04-24	0	9		0	0	0			0	0	0	0	0	2	1	0
1147	S6	2018-04-23	0	4	0	0	1	1	1	Bolivia	0	0	0	0	0	1	0	0
1149	S6	2018-04-23	0	10	1	0	0	0			0	0	0	2	1	1	2	0
1150	S6	2018-04-23	1	11	1	0	1	0			0	1	0	0	0	1	1	0
1151	S6	2018-04-23	1	10	2	0	0	0			0	0	0	0	0	1	0	0
1152	S6	2018-04-24	0	11	1	0	1	0			1	0	1	0	1	2	0	0
1153	S6	2018-04-23	0	10	0	0	1	0			0	0	0	0	0	1	0	0
1154	S6	2018-04-23	0	9	1	0	0	0			0	0	0	0	1	1	0	0
1155	S6	2018-04-23	1	6	0	0	0	0			1	0	1	4	0	2	0	0
1157	S6	2018-04-23	0	8	1	0	1	0			0	0	0	1	0	1	0	0
1158	S6	2018-04-23	0	6	1	0	1	0			0	1	0	0	1	1	1	0
1159	S6	2018-04-24	0	4	0	0	0	0			0	0	0	0	1	0	0	1
1161	S6	2018-04-23	1	6	0	0	0	0			0	0	0	0	0	1	2	0
1162	S6	2018-04-23	0	8	1	0	0	0			0	0	0	2	0	1	1	0
1163	S6	2018-04-24	0	8	1	0	0	0			0	0	0	0	1	1		0
1164	S6	2018-04-23	0	4	1	0	0	0			0	0	0	2	0	2	1	0
1165	S6	2018-04-23	0	10	1	0	0	1	0	France, Germany	0	0	0	4	0	2	2	0
1166	S6	2018-04-23	1	12	2	0	1	0			0	0	0	0	1	1	0	0
1168	S6	2018-04-24	1	4	1	0	0	0			0	0	0	0	0	1	0	0
1169	S6	2018-04-23	1	9	0	0	0	0			0	0	0	0	0	0	0	1
1170	S6	2018-04-23	1	10	2	0	0	0			1	0	0	0	0	1	0	0
1173	S6	2018-04-23	1	12	0	0	0	0			1	0	0	2	1	0	0	0
1174	S6	2018-04-23	0	6	1	0	0	1	0	France, Germany	0	0	0	4	0	2	2	0
1175	S6	2018-04-23	1	6	2	0	0	0			0	0	0	0	0	2	1	0
1176	S6	2018-04-24	1	9	1	0	0	0			1	0	0	0	0	1	0	0
1177	S6	2018-04-23	1	7	1	0	0	0			0	0	0	0	0	1	0	0
1181	S6	2018-04-23	1	8		0	0	0			0	0	0	2	1	2	1	0
1182	S6	2018-04-23	1	5	0	0	0	0			1	1	0	0	1	0	0	0
1183	S6	2018-04-24	0	10	1	0	1	0			0	0	0	0	0	1	0	0
1185	S6	2018-04-23	0	8	2	0	0	0			0	0	0	0	0	2	1	0
1187	S6	2018-04-23	1	8	1	0	0	0			0	0	0	2	1	2	1	0
1188	S6	2018-04-23	1	5	0	0	0	1	1	Morocco, Tunisia, Al	1	1	1	0	0	1	1	0
1193	S6	2018-04-23	0	8	1	0	0	1	0	Gemany	0	0	0	0	0	0	0	0
1194	S6	2018-04-23	1	4	1	1	1	0			0	0	0	0	1	2	1	0
1195	S6	2018-04-23	1	6	1	0	0	0			0	0	0	0	0	1	0	0
1198	S6	2018-04-23	0	6	0	0	0	1	1	Venezuela	0	0	0	0	0	1	0	0
1200	S6	2018-04-23	1	4	1	0	0	1	0	Germany	0	0	0	0	0	0	0	0
1201	S6	2018-04-23	0	7	0	0	1	1	0	Czech Republic	0	0	0	1	0	2	1	0
1202	S7	2018-05-08	0	8	0	0	1	0			1	0	2	2	1	2	1	0
1205	S7	2018-05-07	0	5	1	0	0	1	0	Italy, France	1	0	2	0	1	0	0	0
1208	S7	2018-05-06	0	9	1	0	0	0			1	0	2	2	1	1	0	0
1210	S7	2018-05-07	0	10	0	0	0	1			1	0	0	0	1	1	0	0
1212	S6	2018-04-23	1	4	0	0	0	0			0	1	0	0	1	0	0	0
1213	S7	2018-05-02	0	5	1	0	1	0			0	0	0	0	1	1	0	0
1214	S7	2018-06-06	1	6	1	0	0	0			0	0	0	0	1	1	0	0
1216	S7	2018-05-07	1	11	1	0	0	1	1	Senegal	0	0	0	0	1	1	0	0
1217	S7	2018-05-06	0	4	1	0	0	0			0	0	0	0	1	1	0	0
1218	S7	2018-05-07	0	12	1	0	0	0			0	0	0	0	1	1	0	0
1220	S7	2018-05-02	0	6	0	0	1	0			0	0	0	0	1	1	1	0
1221	S6	2018-04-23	0	4	1	0	0	0			0	0	0	0	1	1	0	0
1223	S6	2018-04-23	0	7	1	0	0	0			0	0	0	0	0	1	1	0
1224	S7	2018-05-06	0	11	1	0	0	0			0	0	0	0	1	1	0	0
1227	S7	2018-05-03	0	11	2	0	0	1	0	Italy, France	1	0	1	0	1	0	0	0
1231	S6	2018-04-23	0	9	1	0	0	0			0	0	0	2	1	1	0	0
1235	S6	2018-04-23	1	6	2	0	0	0			0	0	0	0	1	1	1	0
1237	S7	2018-05-02	0	8	1	0	0	0			0	0	0	0	1	1	0	0
1239	S7	2018-05-06	1	5	2	0	0	0			0	0	0	0	1	1	0	0
1242	S7	2018-05-06	1	6	1	0	0	0			0	0	0	0	1	0	0	0
1243	S7	2018-05-02	1	9	2	0	0	0			0	1	0	0	1	1	0	0
1244	S7	2018-05-06	1	8	2	0	0	0			0	0	0	0	1	1	0	0
1245	S7	2018-05-04	1	11	1	0	0	0			0	0	0	2	1	1	0	0
1246	S7	2018-05-06	0	4	1	0	0	0			0	0	0	0	1	0	0	0
1248	S7	2018-05-06	1	7	1	0	0	0			0	0	0	0	1	1	0	0
1249	S7	2018-05-04	0	7	1	0	0	0			0	0	0	2	1	1	0	0
1251	S7	2018-05-03	0	8	0	0	0	0			0	0	0	2	1	1	0	0
1254	S7	2018-05-07	0	11	2	0	0	0			0	0	0	0	0	1	2	0
1255	S7	2018-05-07	1	7	2	0	0	0			0	0	0	0	0	1	2	0
1256	S7	2018-05-07	0	4	1	0	1	0			1	1	2	4	1	1	0	0
1257	S7	2018-05-07	0	5	1	0	0	1	0	Scottland	0	0	0	0	1	0	0	0
1260	S7	2018-05-07	1	12	1	0	0	0			0	0	0	0	0	1	0	0
1261	S7	2018-05-02	1	5	0	0	0	0			1	1		0	1	0	0	0
1267	S7	2018-05-02	0	8	1	0	0	0			0	0	0	0	1	2	0	0
1268	S7	2018-05-03	0	6	2	0	0	0			0	0	0	0	1	0	0	0
1270	S7	2018-05-07	1	7	0	0	1	0			0	0	0	2	1	1	0	0
1273	S7	2018-05-07	0	9	2	0	0	0			0	0	0	0	0	1	2	0
1274	S7	2018-05-04	0	5	0	0	0	0			0	0	0	0	1	0	0	0
1275	S7	2018-05-07	0	5	1	0		0				1	2	2	1	1	1	0
1276	S7	2018-05-07	1	7	2	0	0	0			0	0	0	0	1	2	0	0
1278	S7	2018-05-07	1	5	1	0	1	1	0	France	0	0	0	2	1	1	0	0
1279	S7	2018-05-07	0	4	0	0	0	1	0	Ireland	0	0	0	0	1	0	0	0
1281	S7	2018-05-06	1	12	1	0	0	0			0	1	1	0	1	2	1	0
1282	S7	2018-05-07	1	9	1	1	0	1	0	France	0	0	0	2	1	1	0	0
1286	S7	2018-05-06	0	4	1	0	0	0			0	0	0	0	1	1	0	0
1287	S7	2018-05-07	1	6	1	0	0	0			0	0	0	0	1	1	0	0
1288	S7	2018-05-07	1	10	2	0	0	0			0	1	0	0	1	1	1	0
1289	S7	2018-05-03	1	5	1	1	0	0			0	0	0	0	1	0	0	0
1290	S7	2018-05-04	0	5	1	0	0	0			0	0	0	0	1	1	0	0
1291	S7	2018-05-02	0	5	0	0	0	1	1	Mexico, Turkey, Chin	0	0	0	2	1	2	0	0
1292	S7	2018-04-28	1	5	0	0	0	0			0	0	0	0	1	1	0	0
1293	S7	2018-05-03	0	6	1	0	0	0			0	0	0	0	1	2	1	0
1294	S7	2018-05-03	0	5	2	0	0	0			0	0	0	0	1	0	0	0
1296	S7	2018-05-02	0	6		0	0	0			0	0	0	0	1	1	0	0
1298	S7	2018-05-07	0	6	0	1	0	0			0	0	0	1	0	1	0	0
1299	S7	2018-05-06	0	4	1	0	0	0			0	0	0	0	0	0	1	0
1300	S7	2018-05-04	0	9	1	0	0	0			0	0	0	0	1	1	0	0
1301	S7	2018-05-04	0	8	1	1	0	0			0	0	0	2	1	1	0	0
1302	S7	2018-05-07	1	4	2	0	0	0			0	1	0	0	1	1	1	0
1303	S7	2018-05-04	1	7	0	0	1	1	1	Italy, France, Turke	0	0	0	0	1	1	1	0
1306	S7	2018-05-04	1	8	1	0	0	0			0	0	0	2	1	2	0	0
1307	S7	2018-05-03	0	8	1	0	0	0			1	0	0	0	1	1	0	0
1308	S7	2018-05-07	0	12	1	0	0	0			0	0	0	2	1	1	0	0
1309	S7	2018-05-06	0	4	0	0	1	0			0	1	1	0	1	1	0	0
1310	S7	2018-05-02	0	9	1	0	0	0			0	0	0	0	1	1	0	0
1311	S7	2018-05-03	1	10	0	0	0	0			0	0	0	4	1	1	1	0
1312	S7	2018-05-04	0	6	1	0	0	0			0	0	0	0	1	1	0	0
1314	S7	2018-05-02	1	6	1	0	0	1	0	Czech Republic	0	0	0	0	1	1	0	0
1315	S7	2018-05-03	1	9			0	1	1	Dubai	0	0	0	0	1	1	1	0
1316	S7	2018-05-02	1	8	0	0	0	0			0	0	0	0	1	2	0	0
1317	S7	2018-05-10	1	4	1	0	0	0			0	0	0	2	1	1	0	0
1318	S7	2018-05-03	1	8	0	0	0	1	0	Italy, Germany, Port	1	1	1	0	1	1	0	0
1319	S7	2018-05-02	0	7	1	0	0	0			0	0	0	0	1	1	0	0
1320	S7	2018-05-07	1	7	1	0	0	0			1	0	0	0	1	1	0	0
1322	S7	2018-05-03	0	11	1	0	0	0			0	0	0	0	1	1	0	0
1323	S7	2018-05-07	0	6	0	0	0	0			0	0	0	0	1	1	0	0
1324	S7	2018-05-04	0	12	1	0	0	0			0	0	0	0	1	1	0	0
1325	S7	2018-05-07	1	5	1	0	0	0			0	0	0	0	1	1	0	1
1326	S7	2018-05-03	0	9	1	0	0	1	0	Czech Republic	0	0	0	0	1	0	0	0
1327	S7	2018-05-04	1	6	1	0	0	0			0	0	0	0	1	2	1	0
1328	S7	2018-05-06	1	5	1	0	1	0			0	0	0	2	1	1	0	0
1329	S7	2018-05-06	0	5	2	0	0	1	0	Finland	0	0	0	2	1	0	0	0
1330	S7	2018-05-03	1	9	0	0	0	1	0	UK, France	1	1	2	0	1	1	0	0
1331	S7	2018-05-07	0	4	1	0	0	0			0	0	0	0	1	1	0	0
1333	S7	2018-05-04	0	5	1	0	0	0			0	0	0	0	1	1	0	0
1334	S7	2018-05-06	0	9	0	0	0	0			1	1	0	2	0	1	0	0
1335	S7	2018-05-04	0	8	0	0	0	0			0	0	0	0	1	1	0	0
1336	S7	2018-04-30	0	7	1	0	0	1	1	Iceland	0	1	0	0	1	1	0	0
1337	S8	2018-05-15	0	7	2	0	0	0			0	0	0	0	0	1	0	0
1338	S8	2018-05-15	0	7	1	0	0	0			1	0	0	0	0	0	0	0
1339	S8	2018-05-14	0	10	1	0	0	0			0	0	0	2	0	1	1	0
1340	S8	2018-05-12	0	12	1	0	0	0			1	0	1	0	0	2	0	0
1341	S8	2018-05-15	1	12	1	0	0	0			0	0	0	0	0	2	1	0
1342	S8	2018-05-14	0	11	1	0	0	0			0	0	0	0	0	1	0	0
1343	S7	2018-05-03	1	10	1	0	0	0			0	0	0	0	1	1	1	0
1344	S8	2018-05-11	0	7	1	0	0	1	0	UK	0	0	0	2	0	1	0	0
1345	S8	2018-05-11	1	6	1	0	0	0			0	1	2	0	0	2	0	0
1346	S8	2018-05-14	0	12	1	0	1	1	0	UK, France	1	0	2	0	0	1	0	0
1347	S8	2018-05-14	1	10		1	0	0			0	0	0	0	0	1	0	0
1348	S8	2018-05-15	0	8	2	0	0	0			0	0	0	0	1	1	1	0
1349	S8	2018-05-13	0	6	1	0	0	0			0	0	0	0	0	1	0	0
1350	S8	2018-05-13	1	6	1	0	0	0			0	0	0	0	0	0	0	0
1351	S8	2018-05-15	0	11	1	0	1	0			1	0	2		0	2	1	0
1352	S8	2018-05-14	0	11	1	0	0	0			0	0	0	0	0	1	0	0
1353	S8	2018-05-14	0	7	1	0	0	0			1	0	0	0	0	0	0	0
1354	S8	2018-05-15	0	7	1	1	0	0			1	0	2	4	0	2	1	0
1355	S8	2018-05-11	0	11	0	0	0	0			0	0	0	0	0	2	1	0
1356	S8	2018-05-14	0	8	1	0	0	0			0	0	0	0	0	1	1	0
1357	S8	2018-05-13	0	8	1	0	0	0			0	0	0	0	0	1	1	0
1358	S8	2018-05-15	0	5	2	0	0	0			0	0	0	0	1	1	0	0
1359	S8	2018-05-15	1	7	1	0	0	0			0	0	0	1	1	1	0	0
1360	S8	2018-05-13	0	5	2	0	0	0			0	0	0	0	0	1	0	0
1361	S8	2018-05-14	0	12	1	0	0	1	0	UK	0	0	0	2	0	1	0	0
1362	S8	2018-05-13	0	7	1	0	0	0			0	0	0	0	0	1	0	0
1363	S8	2018-05-12	1	7	1	0	0	1	0	Belgium	0	0	0	0	0	1	0	0
1364	S8	2018-05-13	1	7	1	0	1	0			1	0	2	0	0	2	2	0
1365	S8	2018-05-15	0	8	1	0	0	0			0	0	0	2	0	1	0	0
1367	S8	2018-05-14	0	4	1	0	0	0			0	0	0	0	1	1	1	0
1368	S8	2018-05-13	0	6	1	0	0	1	0	France	0	0	0	2	0	1	0	0
1369	S8	2018-05-14	1	7	1	0	0	0			0	0	0	0	0	2	1	0
1370	S8	2018-05-14	1	7	1	0	0	0			0	0	0	0	0	1	0	0
1371	S8	2018-05-13	0	8	1	0	0	0			0	0	0	4	0	1	0	0
1372	S8	2018-05-15	1	11	2	0	0	0			0	0	0	0	1	1	1	0
1373	S8	2018-05-13	0	8	1	0	0	0			0	0	0	0	1	1	1	0
1374	S8	2018-05-13	1	7	1	0	0	0			0	0	0	0	0	0	0	0
1375	S8	2018-05-13	0	11	2	0	0	0			0	0	0	0	0	1	0	0
1376	S7	2018-05-03	0	9	1	0	0	0			0	0	0	0	1	1	0	0
1377	S7	2018-05-06	0	10	1	0	0	0			0	1	1	0	1	2	1	0
1379	S7	2018-05-03	1	4	0	0	0	0			0	0	0	0	1	1	0	0
1380	S7	2018-05-03	0	8	1	0	0	0			0	0	0	0	1	1	1	0
1382	S7	2018-05-04	1	5	1	0	0	0			1	1	0	0	1	1	0	0
1383	S7	2018-05-03	0	6	0	0	0	0			0	0	0	0	1	2	1	0
1384	S7	2018-05-07	1	8	1	0	0	1	0	Scotland	0	0	0	0	1	0	0	0
1386	S7	2018-05-07	1	9	0	0	0	0			0	1	1	2	1	1	0	0
1387	S7	2018-05-03	1	8	0	0	0	0			0	0	0	1	1	1	0	0
1388	S7	2018-05-04	0	7	0	0	0	0			0	0	0	0	1	1	0	0
1390	S7	2018-05-06	1	8	1	0	0	0			0	0	0	0	0	0	1	0
1392	S7	2018-05-07	1	5	1	0	0	0			1	0	0	0	1	1	0	0
1393	S7	2018-05-06	0	5	1	0	1	0			0	0	0	2	1	1	0	0
1395	S7	2018-05-07	1	10	1	0	0	0			0	0	0	0	1	1	1	0
1396	S7	2018-05-07	1	6	1	0	0	1	1	Senegal	0	0	0	0	1	1	1	0
1397	S7	2018-05-04	1	10	0	0	0	0			0	0	0	0	1	0	0	0
1400	S7	2018-05-04	0	9	1	0	0	0			0	0	0	0	1	1	0	0
1401	S8	2018-05-12	1	10	2	0	0	0			0	0	0	0	0			0
1402	S8	2018-05-14	1	4	0	0	0	0			0	0	0	0	0	2	1	0
1403	S8	2018-05-12	0	10	1	0	0	0			0	0	0	0	0	2	0	0
1404	S8	2018-05-12	0	12	1	0	0	0			0	0	0	0	1	2	0	0
1406	S8	2018-05-13	1	5	1	1	1	0			1	0	1	0	0	1	1	0
1407	S8	2018-05-15	0	6	1	0	0	0			0	0	0	1	0	1	0	0
1408	S8	2018-05-14	0	4	1	0	0	1	0	Italy	0	0	0	0	1	0	0	0
1409	S8	2018-05-14	1	5	1	0	0	0			0	0	0	0	0	2	1	0
1410	S8	2018-05-13	0	11	1	0	0	0			0	0	0	2	0	0	0	0
1411	S8	2018-05-13	0	11	2	0	0	0			0	0	0	4	0	1	0	0
1413	S8	2018-05-12	1	5	1	0	0	1	0	Belgium	0	0	0	0	0	1	0	0
1414	S8	2018-05-15	1	4	2	0	0	0			0	0	0	0	1	1	0	0
1415	S8	2018-05-14	0	4	1	0	0	0			0	0	0	0	1	1	1	0
1416	S8	2018-05-14	0	11	1	0	0	0			0	0	0	0	1	1	0	0
1417	S8	2018-05-14	1	11	1	0	0	0			0	0	0	0	0	0	0	0
1418	S8	2018-05-14	0	4	1	0	0	0			0	0	0	0	0	2	0	0
1419	S8	2018-05-13	1	10	1	0	0	0			0	1	0	4	0	1	0	0
1421	S8	2018-05-14	0	8	1	0	0	0			0	0	0	0	0	1	0	0
1423	S8	2018-05-15	1	10	1	0	1	0			0	0	0	0	0	1	0	0
1424	S8	2018-05-13	1	8	1	0	0	0			0	0	0	2	0	1	0	0
1425	S8	2018-05-14	0	11	1	0		0			0	0	0	2	0	0	0	0
1426	S8	2018-05-14	1	11	1	0	0	0			0	0	0	0	0	1	0	0
1427	S8	2018-05-14	1	10	1	0	0	0			0	0	0	0	0	1	0	0
1428	S8	2018-05-13	0	8	0	0	0	0			1	0	0	2	0	1	0	0
1429	S8	2018-05-15	0	10	1	0	0	0			0	0	0	0	0	1	0	0
1431	S8	2018-05-14	1	9	1	0	0	0			0	0	0	0	0	1	1	0
1432	S8	2018-05-15	0	11	1	0	0	1	0	Portugal	0	0	0	4	0	1	1	0
1433	S8	2018-05-15	0	12	1	0	0	0			0	0	0	1	0	1	0	0
1434	S8	2018-05-11	0	7	0	0	0	0			1	0	1	0	0	1	0	0
1435	S8	2018-05-14	0	4	1	0	0	0			0	0	0	0	1	1		0
1436	S8	2018-05-10	1	12	1	0	0	0			0	0	0	0	0	0	0	0
1437	S8	2018-05-13	0	4	2	0	0	0			0	0	0	0	1	0	0	0
1438	S8	2018-05-11	1	4	0	0	0	0			0	0	0	1	0	1	0	0
1439	S8	2018-05-13	1	5	1	0	0	0			0	0	0	4	0	1	0	0
1440	S8	2018-05-13	0	4	1	0	0	0			0	0	0	0	0	1	1	0
1442	S8	2018-05-13	1	10	1	0	0	0			0	0	0	0	1	2	0	0
1443	S8	2018-05-13	0	11	1	0	0	1	1	USA, UK	0	0	0	0	0	1	0	0
1444	S8	2018-05-15	1	10		1	0	0			0	0	0	0	0	2	1	0
1447	S8	2018-05-15	0	6	1	0	0	1	1	USA, UK	0	0	0	0	0	1	0	0
1448	S8	2018-05-14	1	12	1	0	1				0	0	0	0	1	1	0	0
1449	S8	2018-05-13	0	5	1	0	0	1	0	France	0	0	0	0	1	1	0	0
1452	S8	2018-05-14	1	8	2	0	1	0			1	0	0	2	0	1	0	0
1454	S8	2018-05-14	1	4	2	0	1	0			1	0	0	2	0	1	0	0
1455	S8	2018-05-15	0	11	1	0	1	0			0	0	0	5	1	1	0	1
1456	S8	2018-05-13	1	9	2	0	0	0			0	0	0	0	0	0	0	0
1457	S8	2018-05-15	0	5	1	0	0	0			0	0	0	0	1	1	0	0
1458	S8	2018-05-14	1	8	1	1	0	0			0	0	0	2	0	0	0	0
1459	S8	2018-05-14	0	4	1	0	0	0			0	0	0	0	1	1	1	0
1460	S8	2018-05-13	0	5	1	0	0	1	0	Scotland	0	0	0	0	0	2	1	0
1461	S8	2018-05-14	0	8	1	0	0	0			0	0	0	0	0	1	1	0
1462	S8	2018-05-12	0	10	0	0		0			0	0	0	1	0	2	1	0
1463	S8	2018-05-14	0	10	1	0	0	0			0	0	0	0	0	1	0	0
1465	S8	2018-05-14	0	5	1	0	0	0			0	0	0	0	1	1	0	0
1466	S8	2018-05-13	0	8	1	0	0	0			0	0	0	0	0	0	0	0
1468	S8	2018-05-15	1	5	1	0	0	0			0	0	0	0	1	1	0	0
1470	S8	2018-05-13	0	12	1	0	1				1	0	1	0	0	1	1	0
1472	S8	2018-05-14	1	9	1	0	1	1	0	France, UK	1	0	2	0	1	1	0	0
1473	S8	2018-05-15	1	10	1	0	0	1	0	Portugal	0	0	0	4	0	1	1	0
1474	S8	2018-05-14	0	4	0	0	0	0			0	0	0	0	1	1	1	0
1475	S8	2018-05-13	1	10	1	0	0	0			0	0	0	0	0	1	1	0
1476	S8	2018-05-11	0	6	1	0	0	0			0	0	0	0	0	1	0	0
1477	S8	2018-05-13	0	4	0	0	1	1	0	Germany	1	0	2	0	0	1	1	0
1478	S8	2018-05-14	1	5	1	0	1	0			0	0	0	0	1	1	0	0
1479	S8	2018-05-14	1	6	1	0	0	1	0	Ireland	0	0	0	2	1	1	0	0
1480	S8	2018-05-14	0	8	1	0	0	0			0	0	0	0	0	1	1	0
1481	S8	2018-05-14	1	11	0	0	0	0	0		0	0	0	0	0	1	0	0
1482	S8	2018-05-11	0	11	1	0	0	0			0	1	0	0	0	0	0	0
1483	S8	2018-05-15	1	10	2	0	0	0			0	0	0	2	0	1	0	0
1484	S8	2018-05-14	0	11	1	0	0	0			0	0	0	0	0	0	0	0
1485	S8	2018-05-15	1	4	2	0	0	0			0	0	0	2	0	1	0	0
1486	S8	2018-05-15	0	4	1	0	0	0			0	0	0	0	1	1	1	0
1487	S8	2018-05-15	1	9	1	0	0	1	0	Portugal	0	0	0	3	1	1	0	0
1488	S8	2018-05-12	1	4	2	0	0	0			0	0	0	0	1	1	0	0
1489	S8	2018-05-14	0	12	1	0	0	0			0	0	0	0	0	1	1	0
1490	S8	2018-05-13	0	6	1	0	1	0			1	0	2	0	0	2	2	0
1493	S8	2018-05-14	1	8	0	0		1	0	UK	1	0	2	0	1	0	0	0
1494	S8	2018-05-13	0	12	2	0	0	1	1	Europe, USA, Singapu	0	0	0	4	0	0	0	0
1495	S8	2018-05-13	1	9	1	0	0	1	0	Scotland	0	0	0	0	0	2	1	0
1496	S8	2018-05-12	1	9	1	0	0	1	0	Belgium	1	0	0	0	0	1	0	0
1498	S8	2018-05-11	1	10	3	0	1	0			0	0	0	0	0	2	0	0
1499	S8	2018-05-14	0	5	1	0	0				0	0	0	0	0	0	0	0
1502	S8	2018-05-14	1	11		0	0	0			0	0	0	0	0	0	0	0
1504	S8	2018-05-14	1	9	1	0	0	0			0	0	0	0	0	2	1	0
1505	S8	2018-05-13	0	9	2	0		1	1	Europe, USA, China,	0	0	0	4	0	0	0	0
1506	S8	2018-05-11	1	9	1	0	1	0			0	0	0	4	1	1	0	0
1507	S8	2018-05-14	1	10	2	0	1	0			1	0	0	3	0	1	0	0
1509	S8	2018-05-14	1	4	1	0	1	0			0	0	0	0	1	1	0	0
1510	S8	2018-05-14	0	11	1	0	1	0			0	0	0	1	1	1	0	0
1511	S8	2018-05-13	1	9	1	0	0	0			0	0	0	0	0	1	1	0
1512	S8	2018-05-14	0	12	1	0	0	0			0	0	0	0	0	2	0	0
1513	S8	2018-05-15	0	11	2	0	0	0			1	0		0	0	1	0	0
1515	S8	2018-05-15	1	10	1	0	1	1	1	Thailand	1	0	2	3	0	1	0	0
1517	S8	2018-05-14	1	6	1	0	0	0			0	0	0	4	0	1	0	0
1518	S8	2018-05-13	1	12	1	0	0	0			0	0	0	0	0	0	0	0
1519	S8	2018-05-13	0	8	1	0	0	0			0	0	0	0	1	1	1	0
1520	S8	2018-05-15	0	7	2	0	0	0			0	0	0	4	0	0	0	0
1524	S9	2018-05-25	0	5	1	0	0	0			0	0	0	2	1	0	0	0
1530	S10	2018-06-03	1	8	1	0	0	0			0	0	0	0	0	1	0	0
1531	S9		1	4	0	0	0	0			0	0	0	0	1	1	0	0
1535	S10	2018-06-03	0	7	1	0	0	0			0	0	0	2	0	1	0	0
1536	S10	2018-01-04	1	7	1	0	0	0			0	0		0	0	1	0	0
1540	S10	2018-01-01	0	12	1	0	0	0			0	0		2	0	0	1	0
1541	S9	2018-05-25	0	5	1	0	1				0	0	0	0	0	1	0	0
1545	S9	2018-05-25	1	6	1	0	0	0			0	0	0	0	1	1	0	0
1551	S10	2018-06-04	0	8	1	0	0	0			1	0	0	1	1	1	0	0
1555	S9	2018-05-25	0	5	1	0	0	1	0	England	1	1	0	4	0	0	0	0
1556	S8	2018-05-11	0	6	1	0	0	0			0	0	0	4	0	2	0	0
1557	S10	2018-06-04	0	9	1	0	0	0			0	0		0	0	0	0	0
1559	S9	2018-05-25	0	4	0	0	0	0			0	0	0	0	0	0	0	0
1560	S10	2018-06-05	0	6	1	0	0	0			0	1	0	0	0	1	0	0
1561	S9	2018-05-24	0	9	1	0	1	0			1	0	0	0	0	1	0	1
1562	S9		0	6	0	0	0	0			1		0	1				0
1563	S10	2018-06-02	1	7	1	0	0	0			0	1	0	4	0	1	0	0
1564	S10	2018-06-04	0	4	1	0	0	1	0	Portugal	0	0		0	0	1	1	0
1566	S9	2018-05-24	1	5	1	0	0	0			0	0	0	2	0	0	0	0
1568	S8	2018-05-14	0	7	1	0	0	1	0	France	0	0	0	4	1	1	0	0
1570	S11	2018-06-04	1	6	1	0	0	0			0	0	0	0	0	0	0	0
1572	S9	2018-05-25	0	6	3	0	0	1	1	Morocco	0	0	0	0	0	0	0	0
1573	S10	2018-05-30	0	8	0	0	0	0			0	1	0	0	0	0	0	0
1577	S8	2018-05-14	1	7	1	0	0	0			0	0	0	0	0	0	0	0
1578	S10	2018-06-04	1	7	1	0	0	0			0	0		0	0	1	0	0
1579	S9	2018-05-15	1	6	0	0	0	0			1	0	1	0	0	1	0	0
1580	S10	2018-06-01	1	6	1	0	1				0	0		0	1	1	0	0
1583	S10	2018-06-05	1	7	1	0	0	0			0	0		0	0	0	0	0
1587	S10	2018-06-04	1	8	1	0	0	0			0	0		0	0	0	0	0
1588	S9	2018-05-24	0	4	1	0	0	0			0	0	0	0	0	0	1	0
1589	S8	2018-05-14	0	9	1	0	0	0			0	0	0	0	0	1	0	0
1592	S8	2018-05-14	0	10	1	0	0	0			0	0	0	2	0	1	0	0
1594	S8	2018-05-14	1	11	0	1	1	0			1	1	1	2	0	2	0	0
1599	S9	2018-05-21	1	5	0	0	0	0			0	0	0	0	0	1	0	0
1600	S9	2018-05-22	1	4	2	0	1	0			0	0	0	0	0	1	1	0
1601	S10	2018-06-03	0	7	0	0	0	0			0	0		0	0	1	0	0
1603	S10	2018-06-04	0	7	0	0	0	0			0	0		4	0	2	0	0
1605	S8	2018-05-14	0	8	1	0	0	0			0	0	0	2	0	0	0	0
1607	S8	2018-05-13	1	8	1	0	0	0			1	0	0	0	0	2	0	0
1612	S8	2018-05-13	0	11	1	0	0	0			0	0	0	0	0	1	1	0
1613	S8	2018-05-12	0	8	1	0	0	1	0	France	0	0	0	0	0	0	0	0
1614	S9	2018-05-22	1	9	0	0	0	0			0	0	0	1	0	1	0	0
1615	S10	2018-06-02	0	6	0	0	0	0			0	0		0	1	2	0	0
1616	S9	2018-05-25	0	4	1	1	1	0			0	1	0	0	1	0	0	0
1617	S10	2018-06-04	0	8	0	0	0	0			0	1	0	0	0	0	0	0
1621	S9	2018-05-22	0	8	0	0	0	0			0	0	0	0	0	1	0	0
1622	S8	2018-05-14	0	11	1	0	0	0			0	0	0	0	0	2	1	0
1624	S9	2018-05-21	1	11	1	0	1	0			0	0	0	0	0	1	0	0
1625	S10	2018-06-05	1	6	1	0	0	0			0	0		0	0	0	0	0
1627	S10	2018-06-04	1	5	0	0	0	0			0	0		4	1	1	1	0
1628	S8	2018-05-14	0	9	1	0	0	0			0	0	0	2	0	1	0	0
1630	S8	2018-05-17	1	10	1	0	0	1	0	France	1	0	1	2	0	1	0	0
1632	S8	2018-05-13	0	5	1	0	0	0			0	0	0	4	1	1	1	0
1634	S9	2018-05-21	0	10	1	1	1	0			1	0	1	0	0	1	1	0
1636	S8	2018-05-11	0	10	1	0	0	1	0	UK, Germany	1	1	1	2	1	2	2	0
1638	S8	2018-05-14	0	12	0	0	0	0			0	0	0	4	0	1	1	0
1639	S8	2018-05-15	0	4	1	0	0	1	0	Portugal	0	0	0	0	0	1	0	0
1640	S8	2018-05-14	0	7	1	0	0	0			0	0	0	2	0	1	0	0
1641	S8	2018-05-15	1	7	0	0	0	0			0	0	0	2	1	0	0	0
1642	S8	2018-05-15	0	10	0	0	0	1	1	Morocco, Austria	1	0	0	3	0	1	0	0
1643	S8	2018-05-11	1	11	1	0	0	0			0	1	2	0	0	2	0	0
1645	S9	2018-05-24	1	5	1	0	1	0			1	0	0	0	0	1	0	0
1646	S8	2018-05-14	0	11	1	0	1	0			0	0	0	0	0	0	0	0
1647	S8	2018-05-14	0	11	3	0	1	0			1	0	0	0	0	0	0	0
1648	S10	2018-06-05	0	4	1	0	0	0			0	0		0	1	2	1	0
1649	S8	2018-05-15	0	6	1	0	0	0			0	0	0	0	0	1	1	0
1650	S8	2018-05-14	1	10	1	0	0	1	0	France	0	0	0	4	1	1	0	0
1653	S8	2018-05-15	0	8	1	0	0	0			0	0	0	0	0	1	0	1
1654	S8	2018-05-15	1	8	1	0	1	0			0	0	0	0	0	1	0	0
1655	S8	2018-05-15	0	8	1	0	0	0			0	0	0	0	0	2	0	0
1656	S8	2018-05-12	0	8	1	1	1	0			1	0	2	0	0	1	0	0
1657	S8	2018-05-14	0	8	0	0	0	0			0	0	0	0	1	0	0	0
1658	S8	2018-05-15	1	8	1	0	0	0			0	0	0	0	0	1	0	0
1659	S8	2018-05-14	0	9	1	0	0	0			0	0	0	0	0	1	0	0
1660	S8	2018-05-13	0	9	1	0	0	0			1	0	0	0	0	1	0	0
1661	S8	2018-05-13	0	9	1	0	0	1	0	Portugal	0	0	0	0	1	2	1	0
1662	S8	2018-05-14	1	8	2	0	0	0			1	0	1	0	0	0	1	0
1663	S8	2018-05-13	1	8	1	0	0	0			0	0	0	0	0	1	0	0
1664	S8	2018-05-12	1	12	1	0	0	0			1	0	1	0	0	2	0	0
1665	S8	2018-05-14	0	9	1	0	0	0			0	0	0	0	0	1	1	0
1666	S8	2018-05-13	1	11	1	1	1	1	1	Morocco, Italy	1	0	1	0	0	1	0	0
1667	S8	2018-05-15	0	8	1	0	1	0			0	0	0	2	0	1	1	0
1668	S8	2018-05-14	0	8	1	0	0	0			0	0	0	0	0	2	1	0
1669	S8	2018-05-14	0	11	1	0	0	0			0	0	0	0	0	1	0	0
1670	S8	2018-05-10	1	7	1	0	0	0			0	0	0	0	1	1	1	0
1671	S8	2018-05-14	1	9	0	0	1	0			0	0	0	0	1	0	0	0
1672	S8	2018-05-13	0	8	1	0	0	0			0	0	0	2	0	2	0	0
1673	S8	2018-05-13	0	7	1	0	0	0			1	0	0	0	0	2	1	0
1674	S8	2018-05-13	1	12	1	0	0	0			0	0	0	0	0	1	1	0
1675	S8	2018-05-14	0	11	0	0	0	0			0	0	0	0	0	1	1	0
1676	S8	2018-05-13	0	11	0	0	0	0			0	0	0	0	1	0	0	0
1677	S8	2018-05-14	1	9	2	0	0	0			0	0	0	0	0	2	0	0
1679	S8	2018-05-11	0	6	1	0	0	0			0	1	0	0	0	0	0	0
1680	S8	2018-05-13	0	7	2	0	0	0			1	0	2	0	0	1	0	0
1682	S8	2018-05-13	1	6	1	0	0	0			0	1	0	0	0	1	0	0
1683	S6	2018-04-24	0	11	1	0	0	0			1	0	0	2	0	1	1	0
1684	S8	2018-05-15	1	6	1	0	1	0			0	0	0	4	0	1	0	1
1685	S8	2018-05-14	1	7	1	0	0	0			0	0	0	0	0	1	1	0
1686	S8	2018-05-13	0	11	1	0	0	1	0	France	0	0	0	2	0	1	0	0
1688	S6	2018-04-24	1	11	0	0	0	0			0	0	0	0	1	1	0	0
1689	S8	2018-05-14	1	10	1	0	1	1	0	Ireland	0	0	0	2	0	1	0	0
1691	S8	2018-05-15	1	10	1	0	0	0			0	0	0	0	0	1	1	0
1692	S6	2018-04-24	0	7	1	0	0	0			0	0	0	0	0	1	0	0
1693	S8	2018-05-14	0	7	1	0	0	0			0	0	0	0	0	1	2	0
1697	S6	2018-04-24	1	8		1	1	0			1	0	1	2	0	2	2	0
1698	S6	2018-04-24	1	11	1	0	0	0			0	0	0	0	0	1	0	0
1699	S8	2018-05-14	0	11		0	0	0			1	0	2	0	1	2	1	0
1700	S6	2018-04-24	1	7	1	0	0	0			0	1	0	2	0	1	1	0
1701	S6	2018-04-24	0	9	0	0	0	1	0	UK	0	0	0	0	0	1	2	0
1702	S6	2018-04-26	0	4	1	0	0	1	0	Andorra	0	0	0	0	1	1	0	0
1704	S6	2018-04-26	0	9	1	0	0	0			0	0	0	4	0	1	1	0
1706	S8	2018-05-13	1	5	1	0	0	1	0	Portugal	0	0	0	0	1	2	1	0
1707	S8	2018-05-13	1	9	1	1	1	1	1	Morocco, Italy	1	0	1	0	0	1	0	0
1708	S6	2018-04-24	0	5	0	0	1	0			0	0	0	1	0	1	0	0
1709	S6	2018-04-26	0	6	1	0	0	0			0	0	0	0	0	0	0	0
1710	S8	2018-05-15	1	10	1	1	0	0			0	0	0	0	1	1	0	1
1712	S8	2018-05-15	1	11	1	0	0	0			1	0	0	0	0	1	1	0
1713	S8	2018-05-14	0	9	1	0	0	0			0	0	0	0	0	1	0	0
1714	S8	2018-05-15	1	9	1	0	0	0			0	0	0	0	0	2	0	0
1715	S8	2018-05-11	0	6	1	0	1	0			0	0	0	4	1	1	0	0
1716	S8	2018-05-13	1	5	2	0	0	0			0	0	0	4	0	1	0	0
1719	S8	2018-05-15	1	6	1	0	0	1	0	Portugal	0	0	0	3	1	1	0	0
1721	S6	2018-04-24	0	5	1	0	0	0			0	0	0		0	0	0	0
1722	S8	2018-05-14	0	10	0	0	0	0			0	0	0	0	1	1	0	0
1723	S8	2018-05-13	0	10	1	0	0	0			0	0	0	0	0	1	1	0
1727	S8	2018-05-14	0	9	1	0	0	0			0	0	0	0	0	1	0	0
1728	S8	2018-05-14	0	9	0	0	1	0			0	0	0	0	1	0	1	0
1730	S6	2018-04-26	0	6	1	1	0	1	0	Scotland	0	0	0	1	1	0	0	0
1732	S6	2018-04-24	1	6	1	0	0	0			0	0	0	2	0	1	1	0
1734	S6	2018-04-26	0	8	1	0	0	0			0	0	0	0	0	0	0	0
1735	S8	2018-05-12	1	9	2	0	0	0			0	0	0	0	0	1	0	0
1736	S8	2018-05-13	0	9	1	0	0	1	0	France	0	0	0	0	1	1	0	0
1737	S6	2018-04-26	0	4			0	0	0		0	0	0	1	1			0
1738	S8	2018-05-13	1	9	1	0	1	0			0	0	0	4	0	2	0	0
1742	S8	2018-05-14	0	6	1	0	0	0			0	0	0	0	0	1	0	0
1744	S8	2018-05-13	0	9	1	0	0	1	0	UK, Germany, Finland	0	0	0	0	1	1	0	0
1745	S8	2018-05-13	1	6	1	0	0	0			0	0	0	0	1	2	0	0
1746	S8	2018-05-15	0	9	1	0	0	0			0	0	0	0	0	1	0	0
1747	S6	2018-04-24	1	5	1	0	0	1	0	Andorra	1	1	0	2	1	1	0	0
1751	S9	2018-05-20	1	7	1	0	0	0			0	0	0	0	0	2	0	0
1752	S10	2018-06-05	1	6	0	0	0	0			1	0	0	0	1	1	0	0
1753	S11	2018-06-11	1	10	1	0	0	1	0	Ireland	0	0	0	0	0	1	0	0
1754	S11	2018-06-10	0	10	1	0	0	0			0	0	0	0	0	1	1	0
1757	S10	2018-06-03	1	5	1	0	0	0			0	0		0	0	1	0	0
1758	S11	2018-06-11	0	6	1	0	0	1	1	Algeria	0	1	0	0	0	1	0	0
1759	S9	2018-05-21	1	6	0	0	0	0			0	1	0	0	0	1	1	0
1760	S11	2018-06-12	0	11	1	0	0	1	0	England	0	0	0	0	0	1	0	0
1764	S11	2018-06-11	0	6	1	0	0	0			0	0	0	1	0	1	0	0
1767	S10	2018-06-04	0	4	0	0	0	0			0	0		2	0	1	1	0
1768	S9	2018-05-20	1	6	1	0	0	0			0	0	0	0	0	0	1	0
1769	S9	2018-05-21	1	8	0	0	0	0			1	0	0	0	0	0	0	0
1770	S9	2018-05-20	0	6	1	0	0	0			0	0	0	1	0	1	0	0
1772	S9	2018-05-21	0	7	1	0	0	0			0	0	0	0	1	1	0	0
1774	S10	2018-05-30	1	5	1	0	0	0			0	0		0	0	1	0	0
1777	S10		0	4	1	0	0	0			0	0		0	1	0	0	0
1778	S10		0	5	2	0	0	0			1	0	2	4	0	1	1	0
1779	S10	2018-06-03	0	5	1	0	0	0			0	0		2	1	1	0	0
1782	S9	2018-05-21	1	6	1	0	0	0			0	0	0	0	0	0	0	0
1783	S10	2018-06-04	1	7	1	0	0	1	0	Portugal	0	0		0	0	1	1	0
1784	S10	2018-06-01	1	7	0	0	0	1	0	Italy	0	0		0	0	1	2	0
1785	S9	2018-05-21	0	5	3	0	0	0			1	0	2	2	1	0	0	0
1786	S9	2018-05-21	0	6	3	0	0	0			1	0	2	0	1	0	0	0
1787	S9	2018-05-21	0	5	1	0	0	0			0	0	0	4	1	0	0	0
1788	S9		0	6	0	0	0	0			0	0	0	0	0	2	0	0
1789	S9	2018-05-20	0	10	1	0	0	0			1	1	1	0	0	1	0	0
1790	S9	2018-05-21	1	10	1	0	0	1	1	Argentina	0	1	0	0	0	1	0	0
1791	S9	2018-05-22	0	11	1	0	0	0			0	0	0	0	0	1	0	0
1792	S9	2018-05-20	0	5	1	0	0	0			1	1	1	0	0	1	0	0
1797	S9	2018-05-21	1	8	0	0	0	0			0	0	0	0	0	0	0	0
1799	S10	2018-06-03	0	4	0	0	0	0			0	0	0	3	1	0	0	0
1800	S10	2018-06-03	0	5	0	0	0	1	0	Italy	0	0	0	0	1	1	1	0
1803	S9		0	6	0	0	0	0			0	0	0	0	1	0	0	0
1805	S9		1	8	2	0	0	0			0	0	0	0	0	1	0	0
1806	S9	2018-05-19	0	6	1	0	0	1	1	Argentina	0	1	0	0	0	1	0	0
1810	S9	2018-05-21	1	8	0	0	0	1	0	Germany	0	0	0	2	0	0	0	0
1815	S8	2018-05-15	0	11	1	0	0	0			0	0	0	0	0	2	0	0
1816	S8	2018-05-15	0	10	1	0	0	0			0	0	0	3	0	0	0	0
1817	S8	2018-05-14	1	8	1	0	0	0			0	0	0	0	0	2	0	0
1818	S8	2018-05-14	1	10	0	0	1	0			0	0	0	2	0	1	0	0
1819	S9	2018-05-21	1	9	0	0	0	1	1	Colombia	0	0	0	0	0	1	0	0
1820	S8	2018-05-14	0	9	1	0	0	0			1	0	0	0	0	2	0	0
1821	S9	2018-05-21	0	9	0	0	0	1	0	Poland	0	0	1	0	1	1	0	0
1822	S9	2018-05-21	0	10	1	0	0	0			1	0	0	0	0	2	2	0
1823	S9	2018-05-21	0	9	0	0	0	0			0	0	0	0	0	0	0	0
1824	S9	2018-05-21	1	10	0	0	0	0			1	0	0	1	0	0	0	0
1827	S9	2018-05-20	0	11	1	0	0	0			0	0	0	0	0	0	0	1
1828	S9	2018-05-22	1	5	1	0	1	0			0	0	0	0	0	1	0	0
1832	S10	2018-06-03	0	6	2	0	1	1	0	Denmark, Norway, Ger	1	0	1	0	1	1	1	0
1833	S9	2018-05-21	1	4	1	0	0	0			0	0	0	0	0	0	0	0
1834	S9	2018-05-24	0	4	1	0	1	1	1	Mexico	0	0	0	0	0	0	0	0
1835	S10	2018-06-04	1	5	1	0	0	0			0	0	0	2	0	1	0	0
1836	S10		0	6	2	0	0	0			1	0	2	4	0	1	1	0
1837	S9	2018-05-21	1	6	1	0	1	0			0	0	0	0	0	1	0	0
1839	S10	2018-06-03	0	8	1	0	0	0			0	0	0	0	0	1	0	0
1840	S10	2018-06-04	1	6	0	0	0	1	0	France, Portugal	0	1	0	0	0	0	0	0
1841	S10	2018-06-04	1	5	1	0	0	0			0	0	0	0	0	1	1	0
1842	S10	2018-06-03	0	4	1	0	0	0			1	0	0	0	1	1	0	0
1843	S10	2018-06-04	1	7	1	0	1	1	0	Belgium	0	0	0	2	1	1	0	0
1844	S9	2018-05-21	1	8	1	0	1	0			0	1	1	0	0	2	0	0
1845	S10	2018-06-04	1	6	0	0	0	0			0	0	0	0	0	1	0	0
1847	S10	2018-06-01	1	6	1	0	0	0			1	0	0	2	1	1	0	0
1848	S10	2018-06-04	0	6	2	0	0	0			0	0	0	2	0	2	1	0
1850	S10	2018-06-04	1	5	0	0	0	0			0	1	2	4	1	1	1	1
1854	S9	2018-05-21	1	10	2	0	0	0			0	0	0	0	0	0	1	0
1855	S10	2018-06-05	1	5	1	0	0	0			0	0	0	0	0	0	0	0
1857	S9	2018-05-21	1	11	1	0	0	0			0	0	0	0	0	1	1	0
1860	S10	2018-06-03	1	4	1	0	0	0			0	0	0	0	1	0	0	0
1862	S9	2018-05-21	1	6	2	0	0	0			0	0	0	0	0	1	0	0
1865	S9	2018-05-20	0	4	1	0	0	0			0	0	0	0	0	2	0	0
1867	S10	2018-06-05	0	9	1	0	1	1	0	England	0	0	0	0	0	1	0	0
1870	S11	2018-06-22	0	5	0	0	0	0			0	1	0	1	1	0	0	0
1871	S10	2018-06-03	1	5	0	0	0	1	1	Romania	0	0	0	1	0	0	0	0
1872	S10	2018-06-03	0	8	1	0	0	0			0	0	0	0	1	0	0	0
1873	S10	2018-06-04	1	4	1	0	0	0			0	0	0	0	0	1	0	0
1874	S10	2018-06-04	0	8	0	0	0	1	1	Colombia	0	0	0	4	0	1	0	0
1877	S10	2018-05-30	0	8	1	0	0	0			0	0	0	0	1	1	0	0
1879	S9	2018-05-21	1	10	1	0	1	0			1	1	1	0	0	1	1	0
1881	S10	2018-06-05	0	9	1	0	0	0			0	0	0	2	0	1	0	0
1882	S10	2018-06-02	0	9	5	0	0	0			1	0	0	2	1	2	0	0
1883	S10	2018-06-04	1	8	1	0	0	0			0	0	0	0	0	1	0	0
1885	S10	2018-06-05	0	4	0	0	0	1	1	Morocco	0	0	0	1	1	1	0	0
1893	S9	2018-05-25	1	5	3	0	0	1	1	Colombia	1	0	0	0	0	1	0	0
1894	S10	2018-06-02	0	5	1	0	0	0			1	1	0	0	1	1	0	0
1895	S11	2018-06-11	0	12	1	0	0	0			0	0	0	2	0	1	0	0
1896	S9	2018-05-21	1	11	2	0	0	0			0	0	0	0	0	1	1	0
1898	S10	2018-06-05	1	7	1	0	0	0			0	0	0	0	1	1	1	0
1899	S9	2018-05-17	0	12	0	0	1	0			1	1	1	4	0	1	0	0
1900	S10	2018-06-04	0	10	1	0	0	0			0	0	0	0	0	1	0	0
1904	S10	2018-06-04	0	4	1	1	0	0			0	1	0	4	0	1	0	0
1907	S10	2018-06-01	1	9	1	0	0	0			0	0	0	2	0	1	1	0
1909	S10	2018-06-03	0	6	1	0	0	0			0	0	0	0	0	1	1	0
1910	S10	2018-06-05	0	9	2	0	0	1	1	Peru	0	0	0	0	0	1	1	0
1911	S10	2018-06-02	1	11	3	0	0	0			1	0	1	0	0	1	1	0
1916	S10	2018-06-02	1	9	2	0	0	0			1	0	1	3	0	1	0	0
1923	S10	2018-06-04	1	11	1	0	0	0			0	0	0	0	0	1	0	0
1925	S11	2018-06-11	0	5	2	0	0	0			0	0	0	0	1	1	1	0
1927	S10	2018-06-04	0	10	1	0	0	0			0	0	0	0	0	1	0	0
1928	S10	2018-06-04	0	12	1	0	0	1	1	Argentina, China	0	0	0	0	0	0	0	0
1929	S10	2018-06-04	0	4	0	0	0	0			1	0	1	0	1	1	0	0
1930	S10	2018-06-04	1	9	0	0	0	0			1	0	0	0	0	1	0	0
1931	S9	2018-05-22	1	6	1	0		0			0	0	0	0	0	1	0	0
1933	S10	2018-06-05	0	4	1	1	0	0			0	0	0	0	1	1	0	0
1934	S11	2018-06-10	0	10	1	0	0	0			0	0	0	0	0	0	1	0
1936	S10	2018-06-05	0	10	1	0	0	0			1	0	0	1	0	2	0	0
1937	S10	2018-06-03	1	6	1	0	0	0			0	0	0	0	0	1	0	0
1938	S10	2018-06-04	0	8	1	0	0	0			0	0	0	0	0	1	1	0
1939	S11	2018-06-10	1	7	1	0	0	0			0	0	0	0	0	1	1	0
1940	S10	2018-06-04	0	6	1	0	0	0			0	0	0	0	0	1	0	0
1941	S10	2018-06-05	0	4	1	0	0	0			0	0	0	0	0	0	0	0
1942	S10	2018-06-04	1	11	1	0	1	1	0	Belgium	0	0	0	2	1	1	0	0
1944	S10	2018-06-03	1	8	1	0	0	0			0	0	0	0	0	2	1	0
1948	S10	2018-06-01	1	8	1	0	0	0			0	0	0	0	0	2	1	0
1949	S10	2018-06-04	0	4	1	1	0	1	0	France	0	0	0	0	0	1	1	0
1950	S10	2018-06-04	1	9	1	0	0	0			0	0	0	0	0	1	1	0
1951	S10	2018-06-04	0	5	1	0	0	0			0	0	0	2	1	1	0	0
1952	S10	2018-06-05	0	10	2	0	0	1	0	Denmark, Germany,..	1	0	1	0	3	1	1	0
1953	S10	2018-06-04	0	9	1	0	0	0			0	0	0	0	0	0	0	0
1954	S10	2018-06-02	1	4	2	0	0	0			1	0	1	0	0	1	1	0
1955	S10	2018-06-04	1	10	1	0	0	0			0	0	0	2	0	1	0	0
1957	S10	2018-06-04	0	4	2	0	0	0			0	0	0	0	1	1	0	0
1958	S10	2018-06-05	1	10	2	0	0	0			0	0	0	0	0	1	1	0
1960	S10	2018-05-31	1	11	1	0	0	0			0	0	0	0	0	0	0	0
1961	S10	2018-06-02	1	9	0	0	0	0			1	0	2	0	0	1	0	0
1962	S10	2018-06-03	1	9	1	0	0	1	0	England	1	0	1	0	1	1	0	0
1963	S10		0	10	0	0	0	0			0	0	0	0	0	1	1	0
1966	S10	2018-06-05	0	8	2	0	1	1	0	Denmark, Germany,..	1	0	1	0	3	2	1	0
1967	S10	2018-06-04	1	9	1	0	0	1	1	Argentina, China	0	0	0	0	0	0	0	0
1968	S10	2018-06-03	1	10	1	0	0	0			0	0	0	2	1	1	0	0
1969	S10	2018-06-04	0	4	1	0	0	0			0	0	0	0	0	1	0	0
1970	S10	2018-06-05	1	11	0	0	0	1	0	Portugal	0	0	0	0	0	0	0	0
1973	S10	2018-06-05	1	10	1	0	0	0			0	0	0	0	0	1	0	0
1977	S10	2018-06-05	0	10	1	0	0	0			0	0	0	0	1	0	0	0
1979	S10	2018-05-31	1	11	1	0	0	0			0	0	0	0	0	1	1	0
1980	S10	2018-06-04	0	10	1	0	0	0			0	0	0	0	0	1	0	0
1981	S10	2018-06-03	1	10	1	0	0	0			0	0	0	2	0	1	0	0
1982	S10	2018-06-02	0	10	2	0	0	0			0	0	0	0	0	2	1	0
1985	S10	2018-05-31	0	11	1	0	0	0			0	0	0	0	0	2	0	0
1986	S11	2018-06-11	0	7	2	0	0	0			0	0	0	0	0	1	0	0
1990	S11	2018-06-10	0	5	1	0	0	1	1	Ukraine, Poland	0	0	0	2	0	1	0	0
1991	S11	2018-06-12	0	6	1	0	0	0			0	0	0	0	0	1	0	0
1994	S11	2018-06-11	0	7	1	1	0	0			0	0	0	0	0	1	1	0
1995	S11	2018-06-11	1	6	1	0	0	0			0	0	0	1	0	1	0	0
1996	S11	2018-06-12	0	11	1	0	0	0			0	1	0	0	1	0	0	0
1997	S10	2018-06-05	1	7	0	0	0	0			0	0	0	0	1	1	0	0
1999	S11	2018-06-11	0	7	1	0	0	0			0	0	0	2	1	0	1	0
2000	S10	2018-06-05	0	12	2	0	0	0			0	0	0	0	0	1	0	0
2001	S10	2018-06-04	0	11	0	0	0	1	0	England	1	0	0	0	0	2	1	0
2002	S10	2018-06-04	1	5	1	0	0	0			0	0	0	0	1	0	0	0
2003	S10	2018-06-03	0	6	1	0	0	0			0	0	0	0	1	1	0	0
2004	S10	2018-05-30	1	6	1	0	0	0			0	0	0	0	1	1	0	0
2005	S11	2018-06-10	0	6	2	0	0	0			0	1	0	0	0	1	0	0
2006	S11	2018-06-11	0	7	0	0	0	0			0	0	0	0	0	1	0	0
2007	S11	2018-06-11	0	8	2	0	0	0			0	0	0	0	0	1	1	0
2008	S11	2018-06-09	1	5	1	0	0	0			1	0	1	0	0	1	0	0
2010	S11	2018-06-12	0	10	0	0	0	0			0	0	0	0	0	0	0	0
2011	S11	2018-06-11	0	8	0	0	0	0			0	0	0	0	0	1	0	0
2012	S10	2018-06-03	0	11	2	0	0	0			1	0	1	3	0	1	0	0
2013	S11	2018-06-11	1	7	1	0	0	0			0	0	0	0	1	1	1	0
2014	S11	2018-06-11	0	10	2	0	0	0			0	0	0	0	1	1	0	0
2016	S11	2018-06-11	0	6	1	0	0	0			1	1	0	0	0	0	1	0
2018	S11	2018-06-11	1	7	1	0	0	0			0	1	0	0	0	0	0	0
2019	S11	2018-06-11	1	10	1	0	0	0			0	0	0	0	3	1	1	0
2020	S11	2018-06-11	0	7	1	0	0	0			0	0	0	0	0	1	0	0
2021	S10	2018-06-03	1	5	1	0	0	1	0	England	0	0	0	0	0	0	0	0
2023	S11	2018-06-11	1	8	1	0	0	0			0	0	0	3	0	1	0	0
2027	S11	2018-06-07	1	8	0	0	0	0			1	0	0	1	0	0	0	0
2028	S11	2018-06-11	1	4	1	0	0	0			0	0	0	0	0	1	1	0
2029	S11	2018-06-11	1	4	0	0	0	0			0	0	0	0	1	1	0	0
2031	S11	2018-06-12	1	5	1	0	0	0			1	0	0	2	1	2	0	0
2032	S11	2018-06-11	1	7	2	0	0	0			0	0	0	1	0	1	0	0
2033	S11	2018-06-11	1	9	1	0	0	0			0	0	0	4	0	1	0	0
2034	S11	2018-06-11	0	4	2	0	0	0			0	1	2	0	1	1	1	0
2035	S11	2018-06-11	1	7	0	0	0	0			0	0	0	2	0	1	0	0
2036	S11	2018-06-10	1	11	1	0	0	0			0	0	0	2	2	1	0	0
2037	S11	2018-06-10	1	5	1	0	0	0			0	0	0	2	0	1	1	0
2038	S11	2018-06-12	1	7	1	0	0	0			0	0	0	0	1	0	0	0
2039	S11	2018-06-11	0	8	0	0	0	1	0	France, Portugal	0	0	0	0	0	1	0	0
2041	S11		0	6	1	0	0	0			1	1	2	0	0	0	0	0
2042	S11	2018-06-07	0	7	0	0	0	0			1	0	0	0	0	1	0	0
2046	S11	2018-06-11	0	6	1	0	0	0			0	0	0	3	0	1	0	0
2047	S11	2018-06-11	0	8	1	0	0	0			0	0	0	4	0	1	1	0
2048	S11	2018-06-10	0	6	2	0	0	0			0	0	0	0	0	2	0	0
2049	S11	2018-06-10	0	4	1	0	0	0			0	0	0	0	1	1	0	0
2050	S11	2018-06-11	0	5	1	0	0	0			0	0	0	0	1	1	0	0
2051	S11	2018-06-10	1	7	1	0	0	0			0	0	0	0	1	1	0	0
2052	S11	2018-06-10	0	7	1	0	0	0			0	0	0	0	1	0	0	0
2053	S11	2018-06-10	1	4	1	0	0	0			0	0	0	0	0	1	1	0
2054	S11	2018-06-11	0	8	1	0	0	0			0	0	0	0	0	1	0	0
2056	S11	2018-06-11	0	8	1	0	0	0			0	0	0	0	0	0	0	0
2058	S11	2018-06-10	1	6	1	0	0	0			0	0	0	0	1	1	1	0
2062	S11	2018-06-12	0	6	0	0	0	0			0	0	0	0	0	0	0	0
2063	S11	2018-06-11	1	10	1	1	0	0			1	0	2	0	0	1	0	0
2065	S11	2018-06-12	0	12	2	0	1	1	0	Malta	0	0	0	0	0	1	0	0
2066	S11	2018-06-12	1	4	1	0	0	1	0	Hungary, Portugal, G	1	1	2	0	1	1	1	0
2068	S11	2018-06-11	0	10	1	0	0	1	1	China	0	0	0	1	0	0	0	0
2070	S11	2018-06-10	0	12	1	0	0	0			0	0	0	2	1	1	0	0
2071	S11	2018-06-10	1	9	1	0	0	0			0	0	0	2	1	1	0	0
2072	S11	2018-06-11	1	6	1	0	0	1	1	Algeria	0	1	0	0	0	1	0	0
2074	S11	2018-06-11	1	11	1	0	0	1	1	Cuba	0	0	0	0	0	1	0	0
2075	S11	2018-06-11	1	12	1	0	0	0			1	0	0	0	0	1	0	0
2076	S11	2018-06-11	1	10	1	0	0	0			1	0	0	0	0	0	0	0
2077	S11	2018-06-10	0	4	0	0	0	0			1	0	2	1	1	1	1	0
2079	S11	2018-06-11	0	8	1	0	0	0			0	0	0	0	0	1	0	0
2082	S11	2018-06-11	0	6	2	1	0	0			0	0	0	0	0	2	1	0
2084	S11		0	9	1	0	0	0			0	0	0	0	0	2	0	0
2086	S11	2018-06-11	1	5	0	1	0	0			1	0	0	0	0	1	0	0
2087	S11	2018-06-11	0	8	1	0	0	0			0	0	0	2	0	0	0	0
2093	S11	2018-06-11	0	7	0	0	0	0			0	0	0	0	1	1	0	0
2104	S11	2018-06-11	0	10	1	0	0	1	0	Ireland	0	0	0	0	0	0	1	0
2105	S11	2018-06-11	1	8	1	0	0	1	0	Italy, Portugal	0	0	0	4	0	1	0	0
2106	S11	2018-06-11	1	9	1	0	0	0			0	0	0	0	0	0	1	0
2106	S11	2018-06-11	0	5	1	0	0	0			0	0	0	0	0	1	1	0
2108	S11	2018-06-10	0	6	0	1	1	0			0	0	0	0	1	0	0	0
2109	S11	2018-06-11	0	9	1	0	0	0			0	0	0	0	0	0	0	0
2115	S11	2018-06-11	0	5	1	0	0	0			0	0	0	4	1	1	1	0
2116	S11	2018-06-12	1	9	1	0	0	0			0	0	0	0	1	1	1	0
2118	S11	2018-06-10	1	5	2	0	0	0			0	0	0	0	0	2	0	0
2122	S11	2018-06-11	1	8	2	0	0	0			0	0	0	0	0	1	1	0
2123	S11	2018-06-11	0	8	1	0	0	0			0	0	0	0	1	2	1	0
2124	S11	2018-06-11	0	7	1	0	0	0			0	0	0	0	0	1	0	0
2125	S11	2018-06-11	0	7	3	0	0	1	0	Czech Republic	0	0	0	0	0	1	1	0
2126	S11	2018-06-12	0	8	0	0	0	0			0	0	0	0	0	1	1	0
2130	S11	2018-06-10	0	6	0	0	1	0			0	0	0	2	1	1	1	0
2132	S11	2018-06-10	1	8	0	0	0	0			0	0	0	0	0	1	0	0
2133	S11	2018-06-10	1	8	1	0	0	1	0	Italy	0	0	0	0	0	1	1	0
2134	S11	2018-06-09	1	8	1	0	0	0			1	0	1	0	0	1	0	0
2137	S11	2018-06-11	1	7	1	0	0	0			0	0	0	2	0	0	0	0
2142	S11	2018-06-11	0	8	2	0	0	0			0	0	0	4	0	1	0	0
2143	S11	2018-06-12	1	8	1	0	0	0			1	0	1	0	0	1	0	0
2144	S11	2018-06-10	1	7	1	0	0	0			0	0	0	0	0	0	0	0
2145	S11	2018-06-10	0	8	1	0	0	1	1	Ukraine, Poland	0	0	0	2	0	1	0	0
2146	S11	2018-06-11	0	12	1	0	0	0			0	0	0	0	0	1	0	0
2148	S11	2018-06-11	0	9	1	0	0	0			0	0	0	0	1	1	1	0
2150	S11	2018-06-10	0	4	0	0	1	0			0	0	0	0	0	1	0	0
2151	S11	2018-06-12	0	6	1	0	0	0			0	0	0	0	1	1	0	0
2153	S11	2018-06-12	1	5	0	0	0	0			0	0	0	0	0	0	0	0
2155	S11	2018-06-12	1	4	1	0	0	0			0	0	0	1	1	1	0	0
2156	S11	2018-06-11	0	6	1	0	0	1	1	China	0	0	0	1	0	0	0	0
2157	S11	2018-06-11	0	11	1	0	0	1	0	Ireland	0	1	2	0	1	0	0	0
2159	S11	2018-06-12	1	7	0	0	0	0			0	1	0	2	1	0	0	0
2160	S11	2018-06-11	0	12	1	0	0	0			0	0	0	0	0	1	0	0
2161	S11	2018-06-09	1	9	1	0	0	0			0	0	0	0	0	1	0	0
2162	S11	2018-06-11	1	4	2	0	0	0			0	0	0	4	0	1	0	0
2163	S11	2018-06-11	1	4	1	0	0	0			0	0	0	0	1	1	0	0
2164	S11	2018-06-11	1	4	2	0	0	0			0	0	0	4	0	1	0	0
2166	S11	2018-06-12	1	6	1		1	1	1	Serbia	0	1	0	0	1	2	0	0
2167	S11	2018-06-11	0	9	1	0	0	0			0	0	0	2	1	1	0	0
2168	S11	2018-06-11	0	8	0	0	0	0			0	0	0	0	0	2	1	0
2169	S11	2018-06-09	0	8	0	0	0	0			0	0	0	0	0	1	0	0
2170	S11	2018-06-11	1	6	1	0	0	0			0	0	0	2	1	2	2	0
2171	S11	2018-06-11	0	8	2	0	0	0			0	0	0	0	0	1	0	0
2172	S11	2018-06-10	1	7	2	0	1	0			0	0	0	0	1	1	0	0
2173	S11	2018-06-11	1	7	1	0	0	0			0	0	0	2	0	0	0	0

## Sheet: Hoja2
School_no.	Sex	Age (years)	Diarrhoea (last 7 days)	Diarrhoea_family (last month)	Travel (last 6 months)	Travel_EU (last 6 months)	Dogs	Cats	Diahrroea_pets (last 6 months)	Drinking_water	Swimming	Hand_washing	Fruit_vegetable_washing
S1	0 - male	4 - four years old	0 - no	0 - no	0 - no	0 - no	0 - no	0 - no	0 - no	0 - tap water	0 - no	0 - always	0 - always
S2	1 - female	5 - five years old	1 - yes	1 - yes	1 - yes	1 - yes	1 - yes	1 - yes	1 - yes	1 - bottled water	1 - pools	1 - habitually	1 - habitually
S3		6 - six years old							2 - not known	2 - tap water and bottled water	2 - natural waters	2 - rarely	2 - rarely
S4		7 - seven years old								3 - tap water, bottled water and fountains/springs	3 - both
S5		8 - eight years old								4 - tap water and fountains/springs
S6		9 - nine years old								5 - other
S7		10 - ten years old
S8		11 -eleven years old
S9		12 -twelve years old
S10
S11
