# Supplementary material for: Molecular-based evidence for school transmission of enteroaggregative Escherichia coli among apparently healthy children attending nursery, infant, and primary schools in Madrid (Spain)
Source: Eur J Pediatr. 2025 Oct 4;184(11):658. doi: 10.1007/s00431-025-06430-z (PMC12496287; doi:10.1007/s00431-025-06430-z)
Supplement: Supplementary file 11 — Supplementary file8 Full dataset showing all the information obtained in the epidemiological questionnaires from children attending nursery schools in Majadahonda (northwestern metropolitan area of Madrid, central Spain) (XLSX 28 KB) [file 431_2025_6430_MOESM8_ESM.xlsx]

## Sheet: Nursery schools
ID	Daycare_no.	Sampling_date	Classroom	Age_group	Sex	Age	Delivery	Feeding	Siblings	Diarrhoea	Abdominal_pain	Nausea	Vomiting	Reduced_appetite	Antibiotics	Other_drugs	Diarrhoea_family	Diarrhoea_classmates	Travel	Travel_EU	Country	Dogs	Cats	Diarrhoea_pets	Drinking_water	Swimming	Hand_washing	Fruit_vegetable_washing	EAEC
1	NS1	2020-02-17			0	1	0	4	1	UNK	UNK	UNK	UNK	UNK	1	1	0	2	0			0	0		0	0	2	2	0
2	NS1	2020-02-16			1	2	0	5	1	0	0	0	0	0	0	1	0	2	0			1	1	1	0	0	2	2	0
3	NS1	2020-02-16	1-E	2-3	0	2	1	5	1	0	0	0	0	0	0	1	0	2	0			1	0	2	2	1	2	3	1
4	NS1	2020-02-16	1-E	2-3	0	2	0	5	1	0	0	0	1	0	0	1	0	2	0			0	0		0	0	2	3	1
5	NS1	2020-02-17			1	2	0	2	1	0	0	0	0	1	0	1	1	2	0			0	0		0	0	1	3	0
6	NS1	2020-02-17	1-F	2-3	1	3	1	5	2	0	0	0	0	0	0	1	0	2	1	0	Andorra, Colombia	0	0		0	0	2	3	1
7	NS1	2020-02-14	1-A	0-1	0	0	0	4	0	0	0	0	0	0	1	1	0	2	0			0	0		0	0	2	3	1
8	NS1	2020-02-16			0	2	0	5	1	1	0	0	1	1	0	0	0	2	1	0	Qatar, Japan	1	0	2	0	0	2	3	0
9	NS1	2020-02-16			0	2	0	5	1	1	1	0	1	0	0	0	1	1	0			1	0	0	0	0	2	3	0
10	NS1	2020-02-15			1	2	0	4	0	0	1	0	1	0	0	1	0	2	0			0	0		0	0	1	3	0
11	NS1	2020-02-16	1-E	2-3	0	2	0	5	0	1	0	0	0	0	0	1	0	1	0			0	0		1	0	2	3	1
12	NS1	2020-02-17	1-F	2-3	1	2	1	2	0	0	0	0	0	0	0	0	1	2	0			1	0	2	2	0	2	3	1
13	NS1	2020-02-16	1-E	2-3	0	3	1	5	2	0	0	0	0	1	0	0	1	1	1	0	Canada, United Arab Emirates	0	0		0	0	3	2	1
14	NS1	2020-02-17	1-A	0-1	0	0	0	4	1	0	0	0	0	0	1	1	0	2	0			0	0		0	0	2	2	1
15	NS1	2020-02-17	1-A	0-1	1	0	0	4	1	0	0	0	0	0	0	1	1	2	0			0	0		0	0	2	3	1
16	NS1	2020-02-16	1-A	0-1	1	0	1	4	0	0	0	0	0	1	1	1	0	2	0			0	0		1	0	2	3	1
17	NS1	2020-02-16			1	1	0	5	1	0	0	0	0	1	1	1	0	2	0			0	0		1	0	3	3	0
18	NS1	2020-02-17	1-D	1-2	1	1	0	1	1	0	0	0	0	0	0	1	0	1	0			0	0		0	0	2	3	1
19	NS1	2020-02-14			0	3	0	5	2	1	1	0	1	0	1	1	0	2	1	1	France	0	0		0	0	2	3	0
20	NS1	2020-02-15	1-C	1-2	0	1	1	5	2	0	0	0	0	0	0	1	1	2	0			0	0		0	0	1	2	1
21	NS1	2020-02-16	1-B	0-1	1	1	1	5	1	0	0	0	0	0	1	1	0	1	0			0	0		1	0	2	3	1
22	NS1	2020-02-16			0	1	0	5	3	0	0	0	0	0	0	1	0	2	1	0	Bolivia	0	0		0	1	2	3	0
23	NS1	2020-02-17			0	2	0	5	2	1	0	0	0	0	0	1	1	2	0			0	0		0	1	2	3	0
24	NS1	2020-02-17			0	1	1	1	0	1	0	0	0	1	0	0	0	1	0			0	0		0	0	2	3	0
25	NS1	2020-02-17	1-C	1-2	0	1	0	4	1	0	0	0	0	0	0	1	0	2	1	1	Mexico, Chile, Germany	0	0		0	1	2	3	1
26	NS1	2020-02-16	1-D	1-2	0	1	0	5	0	0	0	0	0	0	0	1	0	2	0			1	1	0	2	0	2	2	1
27	NS1	2020-02-17			0	0	0	4	0	0	0	0	0	0	0	1	0	1	0			0	0		0	0	2	2	0
28	NS1	2020-02-17			0	0	0	4	0	0	0	0	0	0	0	1	0	2	0			0	0		0	0	3	3	0
29	NS1	2020-02-16			1	1	0	2	0	0	0	0	0	1	0	1	1	2	1	1	UK	0	0		0	1	0	3	0
30	NS1	Feb-2020			1	UNK	UNK	UNK	UNK	UNK	UNK	UNK	UNK	UNK	UNK	UNK	UNK	UNK	UNK			UNK	UNK		UNK	UNK	UNK	UNK	0
31	NS1	2020-02-21			1	2	0	2	1	0	0	0	0	0	0	1	1	0	0			0	0		0	0	2	3	0
36	NS1	2020-02-21			0	2	0	5	1	0	0	0	0	0	1	1	0	2	1	1	Morocco, UK	0	0		0	1	2	3	0
37	NS1	2020-02-27			1	2	0	5	3	0	0	0	0	1	0	1	0	2	1	1	Germany	0	0		2	0	2	2	0
38	NS1	2020-02-18	1-F	2-3	0	3	0	5	0	0	0	0	0	0	1	1	1	2	0			0	0		0	0	1	3	1
39	NS1	2020-02-24			1	0	0	1	UNK	0	0	0	0	0	1	UNK	0	2	0			0	0		2	0	3	3	0
40	NS1	2020-02-21	1-E	2-3	0	3	0	5	2	1	0	0	0	1	1	1	0	1	1	1	UK	1	0	2	1	0	2	3	1
41	NS1	2020-02-24	1-D	1-2	1	1	0	5	0	1	0	0	1	0	0	1	1	2	0			0	0		2	1	2	3	1
42	NS1	2020-02-24			0	3	1	3	1	0	0	0	0	0	0	1	1	1	0			0	0		0	0	2	3	0
43	NS1	2020-02-24	1-F	2-3	0	3	1	3	1	1	0	0	0	1	1	UNK	0	1	UNK			0	0		0	0	2	3	1
44	NS2	2020-02-25			1	2	0	1	2	0	0	0	0	0	1	1	0	2	1	1	Germany	0	0		0	0	1	3	0
45	NS2	2020-02-24			0	2	1	4	0	0	0	0	0	0	0	0	0	1	0			1	1		0	0	2	3	0
46	NS2	2020-02-23			0	3	1	5	3	0	1	0	0	0	0	0	1	1	0			0	0		0	0	3	3	0
47	NS2	2020-02-21			0	2	0	3	2	0	0	0	0	0	0	1	0	1	0			0	0		0	0	2	2	0
48	NS2	2020-02-24			0	2	0	1	1	0	0	0	0	0	1	1	0	1	0			0	0		0	0	3	3	0
49	NS2	2020-02-21			0	2	0	4	0	0	0	0	0	0	1	1	0	1	0			0	0		0	0	3	3	0
50	NS2	2020-02-21	2-H	2-3	0	2	0	5	2	0	0	0	0	0	1	1	1	1	0			0	0		0	0	3	3	1
51	NS2	2020-02-21			1	2	0	2	1	0	1	0	0	0	0	1	0	1	0			0	0		2	0	2	3	0
52	NS2	2020-02-24			1	2	0	3	1	0	0	0	0	0	0	0	0	2	0			0	0		0	0	3	3	0
53	NS2	2020-02-23			1	2	1	2	0	0	0	0	0	0	0	UNK	0	2	0			1	0	1	0	1	2	3	0
54	NS2	2020-02-20	2-H	2-3	0	2	0	5	0	1	0	0	0	0	1	0	0	2	0			1	0	0	0	0	2	2	1
55	NS2	2020-02-21			1	0	0	4	1	0	0	0	0	0	1	0	0	1	0			1	0	0	0	0	2	3	0
56	NS2	2020-02-23			0	1	0	5	0	0	0	0	0	0	1	1	0	2	0			0	0		1	1	3	3	0
57	NS2	2020-02-23			0	3	1	5	3	0	0	0	0	1	0	0	0	1	0			0	0		0	0	3	3	0
58	NS2	2020-02-24	2-D	1-2	1	1	0	2	UNK	0	0	0	0	0	0	1	0	2	0			0	0		0	0	3	3	1
59	NS2	2020-02-26			1	0	0	4	2	0	0	0	0	0	1	0	UNK	UNK	0			0	0		1	0	2	3	0
60	NS2	2020-02-24			0	2	0	5	UNK	0	0	0	0	0	0	0	0	2	0			0	0		2	0	2	3	0
61	NS2	2020-02-22			1	2	0	5	2	0	0	0	0	0	0	1	1	2	1	1	Portugal	0	0		2	0	2	3	0
62	NS2	2020-02-21			0	1	0	4	UNK	0	1	0	0	0	0	1	1	1	0			1	0	0	1	0	3	3	0
63	NS2	2020-02-23			0	2	0	3	1	0	0	0	0	0	0	0	0	1	0			0	0		1	0	2	3	0
64	NS2	2020-02-22			1	0	0	4	1	0	0	0	0	1	1	1	0	1	0			0	0		0	0	1	3	0
65	NS2	2020-02-24			0	1	1	4	0	0	0	0	0	0	1	1	1	2	1	1	UK	0	0		0	0	2	3	0
66	NS2	2020-02-23			0	0	0	4	1	0	0	0	1	0	1	1	0	2	1	0	Mexico	1	0	1	0	0	1	2	0
67	NS2	2020-02-24	2-D	1-2	1	1	1	3	1	0	0	0	0	0	1	0	0	2	0			0	0		0	0	3	3	1
68	NS2	2020-02-21			1	1	0	4	2	1	0	0	0	0	0	1	1	1	0			0	0		0	0	2	3	0
69	NS2	2020-02-24			0	2	0	5	0	1	0	0	0	0	1	1	0	1	0			1	0	0	0	0	1	2	0
70	NS2	2020-02-24			0	2	1	1	7	0	0	0	0	0	0	0	0	1	0			0	0		0	0	3	3	0
71	NS2	2020-02-23			1	1	0	1	UNK	1	1	0	0	0	1	1	1	2	0			0	1	0	1	0	2	2	0
72	NS2	2020-02-23			1	2	0	3	0	0	0	0	0	0	1	1	1	1	1	1	Denmark, France, UK	0	0		0	0	3	3	0
73	NS2	2020-02-23			0	1	0	5	2	0	0	0	0	0	0	0	1	2	0			0	0		0	0	3	3	0
74	NS2	2020-02-21			0	0	UNK	4	0	0	0	0	0	0	0	UNK	0	2	0			0	0		0	0	3	3	0
75	NS2	2020-02-22			0	1	1	5	0	0	0	0	0	1	1	1	1	1	1	1	Vietnam, UK	0	0		0	1	2	2	0
76	NS2	2020-02-23	2-C	1-2	0	1	0	5	0	0	0	0	0	1	0	1	0	2	0			0	0		0	0	2	3	1
77	NS2	2020-02-23	2-C	1-2	0	1	1	5	UNK	0	0	0	0	0	1	1	1	1	1	0	Colombia	0	0		1	0	3	3	1
78	NS2	2020-02-23	2-C	1-2	0	1	0	5	1	0	0	0	0	0	0	1	1	2	0			0	0		0	0	1	3	1
79	NS1	2020-02-24	1-A	0-1	0	0	0	3	1	0	0	0	0	0	0	0	0	2	1	0	Bolivia	0	0		0	0	3	3	1
80	NS2	2020-02-24	2-H	2-3	0	2	0	3	UNK	0	0	0	0	0	UNK	1	UNK	1	0			0	0		1	0	3	3	1
81	NS2	2020-02-25			0	2	0	5	UNK	0	0	0	0	0	0	0	0	1	0			0	0		1	0	3	3	0
82	NS2	2020-02-24	2-F	2-3	1	2	0	5	0	0	0	0	0	0	1	1	1	1	1	1	Mexico, UK	1	0	0	1	0	2	3	1
83	NS2	2020-02-24			1	2	0	5	UNK	0	0	0	0	0	0	1	0	1	0			0	0		0	0	2	3	0
84	NS2	2020-02-24			0	1	0	4	UNK	0	0	0	0	0	UNK	UNK	0	2	0			0	0		0	UNK	2	3	0
85	NS2	2020-02-23			1	1	0	5	1	0	0	0	1	0	0	0	1	1	0			0	0		0	0	1	2	0
86	NS2	2020-02-24			1	2	0	5	1	0	0	0	0	0	1	0	1	1	0			0	0		0	0	1	3	0
87	NS2	Feb-2020			1	1	0	UNK	0	0	0	0	0	1	1	1	0	1	0			0	0		0	0	2	3	0
88	NS2	2020-02-24	2-H	2-3	0	2	0	5	1	0	0	0	0	0	0	1	1	2	0			0	0		0	1	2	3	1
89	NS2	2020-02-24	2-G	2-3	0	2	0	5	0	1	1	0	0	1	0	1	0	1	0			0	0		0	0	2	3	1
90	NS2	Feb-2020	UNK	UNK	UNK	UNK	UNK	UNK	UNK	UNK	UNK	UNK	UNK	UNK	UNK	UNK	UNK	UNK	UNK			UNK	UNK		UNK	UNK	UNK	UNK	1
91	NS2	2020-02-23	2-H	2-3	1	2	0	4	0	0	0	0	0	1	1	1	0	1	0			0	0		2	0	2	3	1
92	NS2	2020-02-25			1	2	1	3	2	0	0	0	0	1	0	1	0	1	1	0	Bolivia	0	0		0	0	3	3	0
93	NS2	2020-02-22			0	1	1	5	0	0	0	0	0	0	0	0	0	1	0			0	0		0	0	2	3	0
94	NS2	2020-02-24	2-C	1-2	1	1	0	5	1	0	0	0	0	0	0	1	0	2	1	0	Cuba, USA	0	0		0	0	2	3	1
95	NS2	2020-02-26	2-C	1-2	0	1	1	4	0	0	0	0	0	0	1	1	0	2	0			1	0	0	0	0	2	3	1
96	NS2	2020-02-23			1	2	0	4	0	0	0	0	0	0	0	1	1	1	1	0	Canada	0	1	2	0	1	2	3	0
97	NS2	2020-02-23			1	2	0	5	1	0	0	0	0	0	1	1	1	2	0			0	0		0	1	2	3	0
98	NS2	2020-02-24	2-H	2-3	1	2	0	5	1	0	0	0	0	0	0	1	1	2	UNK			0	0		0	0	3	3	1
103	NS2	2020-02-26			1	2	0	3	2	0	0	0	0	0	0	1	0	2	1	0	Morocco	0	0		1	0	3	3	0
104	NS2	2020-02-25			1	2	1	4	2	0	1	0	0	0	0	1	0	1	1	1	Netherlands	0	0		0	0	2	3	0
105	NS2	Feb-2020			0	2	0	5	2	0	0	0	0	0	0	1	0	2	0			1	0	1	0	0	2	2	0
106	NS2	2020-02-25			0	2	0	5	0	0	0	0	0	0	1	1	0	1	0			0	0		0	1	2	3	0
107	NS2	2020-02-25			0	2	0	5	UNK	1	0	0	0	1	1	1	1	1	0			0	0		0	0	2	2	0
108	NS2	2020-02-24			1	1	0	3	UNK	0	0	0	0	0	1	1	0	1	0			0	0		1	0	2	3	0
109	NS2	2020-02-27			1	1	0	3	0	0	0	0	0	0	1	1	0	2	0			1	0	0	1	0	3	3	0
110	NS2	2020-02-25			1	1	1	1	UNK	0	0	0	0	0	1	1	0	2	0			0	0		0	0	3	3	0
111	NS2	Feb-2020	2-H	2-3	1	2	0	5	2	0	0	0	0	0	0	1	0	0	0			1	0	1	0	0	2	1	1
112	NS2	2020-02-25			1	1	0	2	2	0	0	0	0	1	1	0	0	1	0			0	0		0	0	2	3	0
113	NS2	2020-03-02			1	1	1	4	0	0	0	0	1	0	0	0	1	UNK	1	0	Latin America	0	0		1	0	2	3	0
114	NS2	2020-02-26			0	2	0	4	0	0	1	0	0	0	0	1	0	1	0			0	0		0	0	2	3	0
115	NS2	2020-02-29			1	2	1	5	2	0	0	0	0	0	0	1	1	1	0			0	0		0	0	3	3	0
116	NS3	2020-03-01			1	2	1	5	1	0	0	0	0	0	0	1	0	2	1	1	Italy	0	0		1	0	2	3	0
117	NS3	2020-03-02			1	1	0	4	1	0	0	0	1	1	0	1	1	1	0			0	0		1	0	2	2	0
118	NS3	2020-03-01			1	2	0	5	1	0	0	0	0	0	1	1	0	2	0			1	0	1	0	0	3	2	0
119	NS3	2020-03-01			0	1	0	4	0	0	0	0	0	0	UNK	UNK	1	2	1	1	France	1	UNK	0	2	1	3	3	0
120	NS3	2020-03-01			1	2	0	5	0	0	0	0	0	0	1	1	0	2	0			1	0	2	UNK	0	2	3	0
121	NS3	2020-03-01			0	0	0	2	3	0	0	0	0	0	0	0	0	1	1	1	France	0	0		0	0	2	2	0
122	NS3	2020-03-01			0	1	0	5	1	1	1	0	0	1	0	1	0	2	1	1	Germany	0	0		0	0	3	3	0
123	NS3	2020-03-01			0	1	0	5	1	0	0	0	0	0	1	1	0	2	1	1	Belgium	1	0	1	0	0	3	3	0
124	NS3	2020-03-02			0	3	1	3	2	0	0	0	0	0	UNK	1	UNK	2	1	0	UNK	0	0		0	0	2	2	0
125	NS3	2020-03-01			1	2	0	5	0	0	0	0	0	0	0	1	0	2	1	0	USA	0	0		0	0	3	2	0
126	NS3	2020-03-02			0	0	0	5	1	0	0	0	0	0	UNK	UNK	1	2	0			0	0		1	0	1	2	0
127	NS3	2020-03-02			0	1	0	5	2	0	0	0	0	0	0	UNK	0	1	0			0	0		0	0	2	3	0
128	NS3	2020-03-01			1	3	0	5	1	0	1	0	0	0	0	0	0	2	0			0	0		0	0	2	3	0
129	NS3	2020-03-02			1	3	1	5	1	0	0	0	0	0	0	0	0	2	0			0	0		1	0	2	3	0
130	NS3	2020-02-29			1	3	0	5	0	0	0	0	0	0	0	1	0	2	0			0	0		0	1	2	2	0
131	NS3	2020-02-29			1	1	0	5	1	0	1	0	0	0	0	1	1	2	1	0	Switzerland	0	0		0	0	2	2	0
132	NS3	2020-02-29			0	1	0	4	0	0	0	0	0	0	1	1	1	2	0			0	0		0	1	2	3	0
133	NS3	2020-03-01			0	2	0	4	1	0	0	0	0	1	0	1	1	1	1	1	USA, France, UK	0	0		0	0	3	3	0
141	NS3	2020-03-01			0	3	0	5	1	0	0	0	0	0	0	1	0	2	0			0	0		0	0	2	3	0
142	NS3	2020-03-01			1	0	0	3	1	0	0	0	0	0	1	1	0	2	0			0	0		0	0	UNK	UNK	0
143	NS3	2020-03-01			0	2	1	5	1	0	0	0	0	0	0	1	0	2	0			0	0		0	1	2	2	0
144	NS3	2020-03-02			1	2	0	5	1	1	1	0	0	1	0	1	1	2	0			0	0		0	0	2	3	0
145	NS3	2020-03-02			1	2	0	5	1	1	0	0	0	1	1	1	1	1	0			0	0		0	0	2	3	0
146	NS3	2020-03-03			1	2	0	5	1	0	0	0	0	0	1	1	1	1	0			1	0	0	0	0	1	1	0
147	NS3	2020-03-02			1	1	0	5	1	0	0	0	1	0	0	1	1	2	1	0	Colombia	0	0		0	0	2	1	0
148	NS3	2020-03-02			0	2	1	2	2	0	0	0	0	0	1	1	0	2	0			0	0		2	0	2	3	0
149	NS3	2020-03-03			0	2	0	5	0	0	0	0	0	0	1	1	0	2	0			0	0		1	0	2	3	0
150	NS3	2020-02-29			1	3	1	1	1	0	0	0	0	0	0	1	0	2	0			1	0	2	0	0	2	3	0
151	NS3	2020-03-02			1	2	0	5	0	0	0	0	0	0	0	1	0	1	0			0	0		0	0	2	2	0
152	NS3	2020-03-02			0	2	0	1	3	0	0	0	0	0	1	1	0	2	0			1	0	2	0	0	2	3	0
153	NS3	2020-03-02			0	3	1	4	1	0	0	0	0	0	0	1	0	2	0			0	0		0	1	2	3	0
154	NS3	2020-03-03			1	2	0	2	1	0	0	0	0	0	0	0	0	2	0			0	0		2	0	2	3	0
155	NS3	2020-03-03			0	1	0	5	1	0	0	0	0	0	0	1	0	2	0			0	0		0	0	2	3	0
156	NS3	2020-03-02			0	1	UNK	4	3	0	0	0	0	1	1	1	1	2	0			0	0		0	0	3	3	1
157	NS3	2020-02-27			0	0	0	4	2	0	0	0	0	0	1	0	0	2	0			1	0	0	1	0	2	2	0
158	NS3	2020-03-01			0	2	0	5	0	0	0	0	0	0	1	1	1	1	0			0	0		0	1	2	3	0
159	NS3	2020-03-02			1	2	0	5	7	0	0	0	0	0	1	1	0	2	0			0	0		0	0	2	3	0
160	NS3	2020-03-03			1	1	0	4	1	0	0	0	0	0	0	0	0	0	0			0	0		0	0	2	2	0
161	NS3	2020-03-03			0	2	0	5	1	0	0	0	0	0	0	0	0	2	0			1	0	2	0	1	2	2	0
162	NS3	2020-03-02			1	2	0	5	1	0	0	0	0	0	0	1	0	2	1	0	Switzerland	0	0		0	1	1	3	0
169	NS4	2020-03-08			1	1	0	4	1	1	0	0	0	1	1	1	1	2	1	0	Argentina	1	1	0	0	0	2	3	0
170	NS4	2020-03-08			1	1	0	4	0	0	0	0	0	0	1	1	0	2	1	1	Italy	1	0	0	1	0	1	3	0
171	NS4	2020-03-07			0	2	0	5	1	0	0	0	0	0	0	1	1	2	1	0	China	0	0		0	0	2	3	0
172	NS4	2020-03-06			0	1	0	3	1	0	0	0	0	0	1	0	1	2	1	1	Italy	0	0		2	0	2	3	0
173	NS4	2020-03-08			1	2	0	3	1	0	1	0	0	0	0	1	0	1	1	1	Brasil, UK	0	0		0	0	2	3	0
174	NS4	2020-03-08			0	2	1	5	1	0	0	0	0	0	1	1	1	2	1	0	UNK	0	0		0	1	2	3	0
175	NS4	2020-03-08			1	0	1	5	1	1	1	0	0	0	0	1	0	2	0			0	0		1	0	2	3	0
176	NS4	2020-03-09			0	2	1	5	1	0	0	0	0	0	0	1	0	1	0			0	0		0	0	2	2	0
177	NS4	2020-03-08			0	1	0	5	1	1	0	0	0	0	1	0	1	2	1	1	Mexico, UK	0	0		0	1	3	3	0
178	NS4	2020-03-09			0	1	1	5	0	0	0	0	0	0	1	1	0	1	0			1	0	2	0	0	3	2	0
179	NS4	2020-03-09			1	2	0	5	1	0	0	0	0	0	0	1	0	2	0			0	0		0	1	3	3	0
180	NS4	2020-03-06			0	2	0	4	1	0	0	0	0	0	1	UNK	1	1	1	1	Italy	0	0		0	0	2	3	0
181	NS4	2020-03-08			0	2	0	5	1	0	0	0	0	0	1	1	0	2	1	1	USA, UK	1	0	1	0	0	2	2	0
182	NS4	2020-03-09			0	2	0	5	1	0	0	0	1	1	0	0	0	1	0			0	0		0	0	3	3	1

## Sheet: Hoja2
School_no.	Sex	Age (years)	Delivery	Feeding (present)	Diarrhoea (last 7 days)	Abdominal_pain (last 7 days)	Nausea (last 7 days)	Vomiting (last 7 days)	Reduced_appetite (last 7 days)	Antibiotics (last 6 months)	Other_drugs (last 6 months)	Diarrhoea_family (last month)	Diarrhoea_classmates (last month)	Travel (last 6 months)	Travel_EU (last 6 months)	Dogs	Cats	Diahrroea_pets (last 6 months)	Drinking_water	Swimming	Hand_washing	Fruit_vegetable_washing
NS1	0 - male	0 - less than one years old	0 - vaginal delivery	1 - exclusively breast-fed	0 - no	0 - no	0 - no	0 - no	0 - no	0 - no antibiotic treatment	0 - no treatment	0 - no	0 - no	0 - no	0 - no	0 - no	0 - no	0 - no	0 - tap water	0 - no	0 - never	0 - never
NS2	1 - female	1 - one years old	1 - caesarean section	2 - exclusively formula-fed	1 - yes	1 - yes	1 - yes	1 - yes	1 - yes	1 - one or more antibiotic treatment	1 - one or more treatment	1 - yes	1 - yes	1 - yes	1 - yes	1 - yes	1 - yes	1 - yes	1 - bottled water	1 - yes	1 - rarely	1 - rarely
NS3		2 - two years old		3 - breast and formula-fed									2 - not known					2 - not known	2 - tap water and bottled water		2 - habitually	2 - habitually
NS4		3 - three years old		4 - breast and/or formula-fed and solids																	3 - always	3 - always
				5 - only solids (weaned)
