# Supplementary material for: Molecular-based evidence for school transmission of enteroaggregative Escherichia coli among apparently healthy children attending nursery, infant, and primary schools in Madrid (Spain)
Source: Eur J Pediatr. 2025 Oct 4;184(11):658. doi: 10.1007/s00431-025-06430-z (PMC12496287; doi:10.1007/s00431-025-06430-z)
Supplement: Supplementary file 12 — Supplementary file9 Description and genomic characteristics of the enteroaggregative Escherichia coli isolates obtained from children attending infant and primary schools in Leganés (southern metropolitan area of Madrid, central Spain) (XLSX 15666 KB) [file 431_2025_6430_MOESM9_ESM.xlsx]

## Sheet: Schools
Isolate ID	Sampling_date	Place	School	Age	Sex	Diarrhoea	Travel (country)	Serogenotype a b	Sequence type c	Phylogroup	Putative virulence genes a	Adhesion factor	papA/papC	sfa-focDE d	afa-draBC e	iutA	kpsMII	chuA	fyuA	vat	yfcV	ExPEC/UPEC status f g	Bioproject ID	Accession number
L41	2018-01-29	Leganés	S1	9	M	No	No	O92:H33	34	A	aslA, ORF3, ORF4, aaiC, aap, aar, aatA, aggA, aggB, aggC, aggD, aggR, anr, capU, csgA, fyuA, gad, hha, hlyE, irp2, nlpI, pic, sat, shiA, terC, yehA, yehB	AAF/I	-	-	-	-	-	-	+	-	-	-	PRJNA913941	SAMN32314606
L103	2018-01-29	Leganés	S1	8	F	No	No	O3:H2	10	A	aslA, ORF3, ORF4, aaiC, aap, aar, aatA, afaD, aggA, aggC, aggD, aggR, anr, astA, csgA, espI, fimH, fyuA, gad, hha, hlyA, hlyE, iha, irp2, iss, iucC, iutA, kpsE, kpsMII, nlpI, ompT, papA_fsiA_F16, papC, pic, sat, sitA, terC, yehA, yehB, yehC, yehD	AAF/I	+	-	-	+	+	-	+	-	-	ExPEC	PRJNA913941	SAMN32314607
L111	Jan. 2018	Leganés	S1	5	F	No	No	O3:H2	10	A	aslA, ORF3, ORF4, aaiC, aap, aar, aatA, afaD, aggA, aggC, aggD, aggR, anr, astA, csgA, espI, fimH, fyuA, gad, hha, hlyA, hlyE, iha, irp2, iss, iucC, iutA, kpsE, kpsMII, nlpI, ompT, papA_fsiA_F16, papC, pic, sat, sitA, terC, yehA, yehB, yehC, yehD	AAF/I	+	-	-	+	+	-	+	-	-	ExPEC	PRJNA913941	SAMN32314608
L192	2018-01-27	Leganés	S1	6	M	No	No	O111:H21	40	B1	ORF3, ORF4, aaiC, aap, aar, aatA, afaD, agg3C, agg3D, agg5A, aggR, anr, astA, csgA, espI, fdeC, fimH, fyuA, gad, hha, hlyE, iha, irp2, iss, iucC, iutA, lpfA, nlpI, ompT, pic, sat, sepA, shiA, terC, yehA, yehB, yehC, yehD	AAF/V	-	-	-	+	-	-	+	-	-	-	PRJNA913941	SAMN32314609
L203	2018-01-28	Leganés	S1	7	F	No	No	O62:H30	34	A	aslA, aap, aatA, afpG, anr, astA, capU, cea, csgA, fimH, fyuA, gad, hlyE, iha, irp2, mchB, mchC, mchF, nlpI, sat, shiA, shiB, terC, traT, yehA, yehB	AFP	-	-	-	-	-	-	+	-	-	-	PRJNA913941	SAMN32314610
L216	2018-01-26	Leganés	S1	10	F	No	No	O3:H2	10	A	aslA, ORF3, ORF4, aaiC, aap, aar, aatA, afaD, aggA, aggC, aggD, aggR, anr, astA, csgA, espI, fimH, fyuA, gad, hha, hlyA, hlyE, iha, irp2, iss, iucC, iutA, kpsE, kpsMII, nlpI, ompT, papA_fsiA_F16, papC, pic, sat, sitA, terC, yehA, yehB, yehC, yehD	AAF/I	+	-	-	+	+	-	+	-	-	ExPEC	PRJNA913941	SAMN32314611
L314	2018-02-05	Leganés	S2	8	M	No	No	O168:H4	10	A	aslA, ORF3, ORF4, aap, aar, aatA, afaD, aggA, aggC, aggD, aggR, anr, astA, csgA, fimH, gad, hlyE, iha, iss, mchB, mchC, mchF, nlpI, shiA, shiB, terC, traT, yehA, yehB, yehC, yehD	AAF/I	-	-	-	-	-	-	-	-	-	-	PRJNA913941	SAMN32314612
L364	2018-02-04	Leganés	S2	9	M	No	No	ONT:H33	34	A	aslA, aap, aatA, afpH, anr, colE5, csgA, fyuA, gad, hlyE, iha, irp2, iucC, iutA, nlpI, terC, traJ, traT, yehA, yehB	AFP	-	-	-	+	-	-	+	-	-	-	PRJNA913941	SAMN32314613
L419	2018-02-04	Leganés	S2	8	M	No	No	ONT:H33	34	A	aslA, aap, aatA, afpH, anr, colE5, csgA, fyuA, gad, hlyE, iha, irp2, iucC, iutA, nlpI, terC, traT, yehA, yehB	AFP	-	-	-	+	-	-	+	-	-	-	PRJNA913941	SAMN32314614
L495	2018-02-14	Leganés	S3	7	M	No	No	O86:H27	3570	B1	ORF3, ORF4, aaiC, aamR, aap, aatA, agg4A, agg4B, agg4C, agg4D, aggR, anr, capU, cia, csgA, fdeC, fyuA, gad, hlyE, hra, irp2, iucC, iutA, lpfA, mchB, mchC, mchF, mcmA, nlpI, pic, sat, sepA, shiA, terC, traT, yehA, yehB, yehC, yehD	AAF/IV	-	-	-	+	-	-	+	-	-	-	PRJNA913941	SAMN32314615
L539	2018-02-05	Leganés	S2	7	M	No	No	ONT:H33	34	A	aslA, aap, aatA, afpH, anr, cia, colE5, csgA, fyuA, gad, hlyE, iha, irp2, iucC, iutA, nlpI, terC, traT, yehA, yehB	AFP	-	-	-	+	-	-	+	-	-	-	PRJNA913941	SAMN32314616
L575	2018-02-06	Leganés	S2	4	F	No	No	O126:H27	200	B1	ORF3, ORF4, aafA, aafB, aafC, aafD, aaiC, aap, aar, aatA, aggR, anr, astA, capU, csgA, fdeC, fimH, fyuA, gad, hha, hlyE, irp2, lpfA, nlpI, pet, pic, terC, tia, traJ, traT, yehA, yehB, yehC, yehD	AAF/II	-	-	-	-	-	-	+	-	-	-	PRJNA913941	SAMN32314617
L589	2018-02-04	Leganés	S2	5	F	Yes	No	ONT:H33	34	A	aslA, aap, aatA, afpH, anr, cia, colE5, csgA, fyuA, gad, hlyE, iha, irp2, iucC, iutA, nlpI, terC, traJ, traT, yehA, yehB	AFP	-	-	-	+	-	-	+	-	-	-	PRJNA913941	SAMN32314618
L590	2018-02-06	Leganés	S2	4	M	No	No	O126:H27	200	B1	ORF3, ORF4, aafA, aafB, aafC, aafD, aaiC, aap, aar, aatA, aggR, anr, astA, capU, csgA, fdeC, fimH, fyuA, gad, hha, hlyE, irp2, lpfA, nlpI, pet, pic, terC, tia, traJ, traT, yehA, yehB, yehC, yehD	AAF/II	-	-	-	-	-	-	+	-	-	-	PRJNA913941	SAMN32314619
L593	2018-02-04	Leganés	S2	5	M	No	No	O168:H4	10	A	aslA, ORF3, ORF4, aap, aar, aatA, afaD, aggA, aggC, aggD, aggR, anr, astA, csgA, fimH, gad, hlyE, iha, iss, mchB, mchC, mchF, nlpI, shiA, shiB, sigA, terC, traT, yehA, yehB, yehC, yehD	AAF/I	-	-	-	-	-	-	-	-	-	-	PRJNA913941	SAMN32314620
L623	2018-02-18	Leganés	S3	5	M	No	Yes (Germany)	O111:H21	40	B1	ORF3, ORF4, aaiC, aap, aar, aatA, afaD, agg3B, agg3C, agg3D, agg5A, aggR, anr, astA, csgA, espI, fdeC, fimH, fyuA, gad, hha, hlyE, iha, irp2, iss, iucC, iutA, lpfA, nlpI, ompT, pic, sat, sepA, shiA, terC, yehA, yehB, yehC, yehD	AAF/V	-	-	-	+	-	-	+	-	-	-	PRJNA913941	SAMN32314621
L627	2018-02-14	Leganés	S3	10	M	No	No	O86:H27	3570	B1	ORF3, ORF4, aaiC, aamR, aap, aatA, agg4A, agg4B, agg4C, agg4D, aggR, anr, capU, cia, csgA, fdeC, fyuA, gad, hlyE, hra, irp2, iucC, iutA, lpfA, mchB, mchC, mchF, mcmA, nlpI, pic, sat, sepA, shiA, terC, traT, yehA, yehB, yehC, yehD	AAF/IV	-	-	-	+	-	-	+	-	-	-	PRJNA913941	SAMN32314622
L654	2018-02-18	Leganés	S3	4	M	No	No	O111:H21	40	B1	ORF3, ORF4, aap, aar, aatA, afaD, agg3C, agg3D, agg5A, aggR, anr, astA, csgA, espI, fdeC, fimH, fyuA, gad, hlyE, iha, irp2, iss, lpfA, nlpI, ompT, sepA, terC, yehA, yehB, yehC, yehD	AAF/V	-	-	-	-	-	-	+	-	-	-	PRJNA913941	SAMN32314623
L669	2018-02-15	Leganés	S3	4	F	No	No	O111:H21	40	B1	ORF3, ORF4, aaiC, aap, aar, aatA, afaD, agg3B, agg3C, agg3D, agg5A, aggR, anr, astA, csgA, espI, fdeC, fimH, fyuA, gad, hha, hlyE, iha, irp2, iss, iucC, iutA, lpfA, nlpI, ompT, pic, sat, sepA, shiA, terC, yehA, yehB, yehC, yehD	AAF/V	-	-	-	+	-	-	+	-	-	-	PRJNA913941	SAMN32314624
L742	2018-02-25	Leganés	S4	8	M	No	Yes (Turkey)	O6:H1	73	B2	aslA, ORF3, ORF4, aap, aar, aatA, afaD, agg3B, agg3C, agg3D, agg5A, aggR, anr, cea, chuA, clbB, fimH, focC/sfaE, focG, focI, fyuA, gad, hlyA, iha, iroN, irp2, iss, iucC, iutA, kpsE, kpsMII, mchB, mchC, mchF, mcmA, nlpI, ompT, papA_F7-2, papC, pic, sat, sitA, terC, traT, usp, vat, yehA, yehB, yehC, yehD, yfcV	AAF/V	+	+	-	+	+	+	+	+	+	ExPEC/UPEC	PRJNA913941	SAMN32314625
L996	2018-04-17	Leganés	S5	4	M	No	No	O111:H21	40	B1	ORF3, ORF4, aaiC, aap, aar, aatA, afaD, agg3B, agg3C, agg3D, agg5A, aggR, anr, astA, csgA, espI, fdeC, fimH, fyuA, gad, hha, hlyE, iha, irp2, iss, iucC, iutA, lpfA, nlpI, ompT, pic, sat, sepA, shiA, terC, yehA, yehB, yehC, yehD	AAF/V	-	-	-	+	-	-	+	-	-	-	PRJNA913941	SAMN32314626
L1062	2018-04-23	Leganés	S6	6	F	Yes	Yes (China)	O126:H27	200	B1	ORF3, ORF4, aafA, aafB, aafC, aafD, aaiC, aap, aar, aatA, aggR, anr, astA, capU, csgA, fdeC, fimH, fyuA, gad, hha, hlyE, irp2, lpfA, nlpI, pet, pic, terC, tia, traJ, traT, yehA, yehB, yehC, yehD	AAF/II	-	-	-	-	-	-	+	-	-	-	PRJNA913941	SAMN32314627
L1104	2018-04-23	Leganés	S6	4	M	No	No	O44:H18	1380	D	aslA, ORF3, ORF4, aaiC, aap, aatA, agg4A, agg4B, agg4C, agg4D, aggR, air, anr, capU, chuA, eilA, fdeC, fimH, fyuA, gad, hha, hlyE, irp2, iss, kpsE, kpsMII, lpfA, nlpI, pic, sepA, shiB, terC, yehA, yehB, yehC, yehD	AAF/IV	-	-	-	-	+	+	+	-	-	UPEC	PRJNA913941	SAMN32314628
L1129	2018-04-23	Leganés	S6	5	M	No	No	O111:H21	40	B1	ORF3, ORF4, aaiC, aap, aar, aatA, afaD, agg3C, agg3D, agg5A, aggR, anr, astA, cia, csgA, espI, fdeC, fimH, fyuA, gad, hha, hlyE, iha, irp2, iss, iucC, iutA, lpfA, nlpI, ompT, pic, sat, sepA, shiA, terC, traT, yehA, yehB, yehC, yehD	AAF/V	-	-	-	+	-	-	+	-	-	-	PRJNA913941	SAMN32314629
L1159	2018-04-24	Leganés	S6	4	M	No	No	O44:H18	1380	D	aslA, ORF3, ORF4, aaiC, aap, aatA, agg4A, agg4B, agg4C, agg4D, aggR, air, anr, capU, chuA, eilA, fdeC, fimH, fyuA, gad, hha, hlyE, irp2, iss, kpsE, kpsMII, lpfA, nlpI, pic, sepA, shiB, terC, yehA, yehB, yehC, yehD	AAF/IV	-	-	-	-	+	+	+	-	-	UPEC	PRJNA913941	SAMN32314630
L1325	2018-05-07	Leganés	S7	5	F	No	No	O86:H27	3570	B1	ORF3, ORF4, aaiC, aamR, aap, aatA, agg4A, agg4B, agg4C, agg4D, aggR, anr, capU, cia, csgA, fdeC, fyuA, gad, hlyE, hra, irp2, iucC, iutA, lpfA, mchB, mchC, mchF, mcmA, nlpI, pic, sat, sepA, shiA, terC, traT, yehA, yehB, yehC, yehD	AAF/IV	-	-	-	+	-	-	+	-	-	-	PRJNA913941	SAMN32314631
L1455	2018-05-15	Leganés	S8	11	M	No	No	O44:H18	1380	D	aslA, ORF3, ORF4, aaiC, aap, aatA, agg4A, agg4B, agg4C, agg4D, agg4D, aggR, air, anr, capU, chuA, csgA, eilA, fdeC, fimH, gad, hha, hlyE, iss, kpsE, kpsMII, lpfA, nlpI, pic, sepA, shiB, terC, yehA, yehB, yehC, yehD	AAF/IV	-	-	-	-	+	+	-	-	-	-	PRJNA913941	SAMN32314632
L1653	2018-05-15	Leganés	S8	8	M	No	No	O3:H2	10	A	aslA, ORF3, ORF4, aaiC, aap, aar, aatA, afaD, aggA, aggC, aggD, aggR, anr, astA, csgA, espI, fimH, fyuA, gad, hha, hlyA, hlyE, iha, irp2, iss, iucC, iutA, kpsE, kpsMII, mcbA, nlpI, ompT, papA_fsiA_F16, papC, pic, sat, sitA, terC, traT, yehA, yehB, yehC, yehD	AAF/I	+	-	-	+	+	-	+	-	-	ExPEC	PRJNA913941	SAMN32314633
L1684	2018-05-15	Leganés	S8	6	F	No	No	O44:H18	1380	D	aslA, ORF3, ORF4, aaiC, aap, aatA, agg4A, agg4B, agg4C, agg4D, aggR, air, anr, capU, chuA, csgA, eilA, fdeC, fimH, gad, hha, hlyE, iss, kpsE, kpsMII, lpfA, nlpI, pic, sepA, shiB, terC, yehA, yehB, yehC, yehD	AAF/IV	-	-	-	-	+	+	-	-	-	-	PRJNA913941	SAMN32314634
L1827	2018-05-20	Leganés	S9	11	M	No	No	O6:H1	73	B2	aslA, ORF3, ORF4, aap, aar, aatA, afaD, agg3B, agg3C, agg3D, agg5A, aggR, anr, cea, chuA, clbB, fimH, focC/sfaE, focG, focI, fyuA, gad, hlyA, iha, iroN, irp2, iss, iucC, iutA, kpsE, kpsMII, mcbA, mchB, mchC, mchF, mcmA, nlpI, ompT, papA_F7-2, papC, pic, sat, sitA, terC, traT, usp, vat, yehA, yehB, yehC, yehD, yfcV	AAF/V	+	+	-	+	+	+	+	+	+	ExPEC/UPEC	PRJNA913941	SAMN32314635
L1850	2018-06-04	Leganés	S10	5	F	No	No	O126:H2	10	A	aslA, aap, aatA, afpH, astA, csgA, fimH, fyuA, gad, hlyE, iha, irp2, iss, mchB, mchC, mchF, nlpI, pet, terC, traJ, traT, yehA, yehB, yehC, yehD	AFP	-	-	-	-	-	-	+	-	-	-	PRJNA913941	SAMN32314636
Abbreviations: ExPEC, extraintestinal pathogenic E. coli; UPEC, uropathogenic E. coli.
a The threshold of sequence identity was set to 85% and the percentage of minimum overlapping gene length to 60%.
b When SerotypeFinder did not predict O antigen it was considered non-typeable (ONT).
c MLST tool used the seven loci (adk, gyrB, fumC, icd, mdh, purA, and recA) scheme.
d Isolates were considered positive for sfa-focDE if a combination of focC or sfaE and also focI or sfaD was identified by WGS.
e Isolates were considered positive for afa-draBC if a combination of afaB or nfaE and also afaC was identified by WGS.
f EAEC isolates were classified as presumptive ExPEC if positive for ≥2 of the following virulence genes: papA and/or papC (P fimbriae), sfa-focDE (S and F1C fimbriae), afa-draBC (Dr-binding adhesins), iutA (aerobactin siderophore system), and kpsMII (group 2 capsules).
g EAEC isolates were classified as presumptive UPEC if positive for ≥2 of the following genes: chuA (heme uptake), fyuA (yersiniabactin siderophore system), vat (vacuolating toxin), and yfcV (adhesin).

## Sheet: Hoja2
School_no.	Sex	Age (years)	Diarrhoea (last 7 days)	Travel (last 6 months)
S1	F - female	4 - four years old	No	No
S2	M - male	5 - five years old	Yes	Yes
S3		6 - six years old
S4		7 - seven years old
S5		8 - eight years old
S6		9 - nine years old
S7		10 - ten years old
S8		11 -eleven years old
S9
S10
S11
