# Supplementary material for: Molecular-based evidence for school transmission of enteroaggregative Escherichia coli among apparently healthy children attending nursery, infant, and primary schools in Madrid (Spain)
Source: Eur J Pediatr. 2025 Oct 4;184(11):658. doi: 10.1007/s00431-025-06430-z (PMC12496287; doi:10.1007/s00431-025-06430-z)
Supplement: Supplementary file 13 — Supplementary file10 Description and genomic characteristics of the enteroaggregative Escherichia coli isolates obtained from children attending nursery schools in Majadahonda (northwestern metropolitan area of Madrid, central Spain) (XLSX 15485 KB) [file 431_2025_6430_MOESM10_ESM.xlsx]

## Sheet: Nursery schools
Isolate ID	Sampling_date	Place	School	Classroom	Age_group	Age	Sex	Diarrhoea	Other_GI_symptoms	Travel (country)	Serogenotype a	Sequence type b	Phylogroup	Putative virulence genes a	Adhesion factor	papA/papC	sfa-focDE c	afa-draBC d	iutA	kpsMII	chuA	fyuA	vat	yfcV	ExPEC/UPEC status e f	Bioproject ID	Accession number
M3	2020-02-16	Majadahonda	NS1	1-E	2-3	2	M	No	No	No	O126:H27	200	B1	ORF3, ORF4, aafA, aafB, aafC, aafD, aaiC, aap, aar, aatA, aggR, anr, astA, capU, csgA, fdeC, fimH, fyuA, gad, hha, hlyE, irp2, lpfA, nlpI, pet, pic, terC, tia, traJ, traT, yehA, yehB, yehC, yehD	AAF/II	-	-	-	-	-	-	+	-	-	-	PRJNA913941	SAMN32314637
M6	2020-02-17	Majadahonda	NS1	1-F	2-3	3	F	No	No	Yes (Colombia)	O126:H27	200	B1	ORF3, ORF4, aafA, aafB, aafC, aafD, aaiC, aap, aar, aatA, aggR, anr, astA, capU, csgA, fdeC, fimH, fyuA, gad, hha, hlyE, irp2, lpfA, nlpI, pet, pic, terC, tia, traJ, traT, yehA, yehB, yehC, yehD	AAF/II	-	-	-	-	-	-	+	-	-	-	PRJNA913941	SAMN32314638
M7	2020-02-14	Majadahonda	NS1	1-A	0-1	0	M	No	No	No	O126:H27	200	B1	ORF3, ORF4, aafA, aafB, aafC, aafD, aaiC, aap, aar, aatA, aggR, anr, astA, capU, csgA, fdeC, fimH, fyuA, gad, hha, hlyE, irp2, lpfA, nlpI, pet, pic, terC, tia, traJ, traT, yehA, yehB, yehC, yehD	AAF/II	-	-	-	-	-	-	+	-	-	-	PRJNA913941	SAMN32314639
M11	2020-02-16	Majadahonda	NS1	1-E	2-3	2	M	Yes	No	No	O126:H27	200	B1	ORF3, ORF4, aafA, aafB, aafC, aafD, aaiC, aap, aar, aatA, aggR, anr, astA, capU, csgA, fdeC, fimH, fyuA, gad, hha, hlyE, irp2, lpfA, nlpI, pet, pic, terC, tia, traJ, traT, yehA, yehB, yehC, yehD	AAF/II	-	-	-	-	-	-	+	-	-	-	PRJNA913941	SAMN32314640
M12	2020-02-17	Majadahonda	NS1	1-F	2-3	2	F	No	No	No	O126:H27	200	B1	ORF3, ORF4, aafA, aafB, aafC, aafD, aaiC, aap, aar, aatA, aggR, anr, astA, capU, csgA, fdeC, fimH, fyuA, gad, hha, hlyE, irp2, lpfA, nlpI, pet, pic, terC, tia, traJ, traT, yehA, yehB, yehC, yehD	AAF/II	-	-	-	-	-	-	+	-	-	-	PRJNA913941	SAMN32314641
M13	2020-02-16	Majadahonda	NS1	1-E	2-3	3	M	No	Reduced appetite	Yes (Canada, United Arab Emirates)	O126:H27	200	B1	ORF3, ORF4, aafA, aafB, aafC, aafD, aaiC, aap, aar, aatA, aggR, anr, astA, capU, csgA, fdeC, fimH, fyuA, gad, hha, hlyE, irp2, lpfA, nlpI, pet, pic, terC, tia, traJ, traT, yehA, yehB, yehC, yehD	AAF/II	-	-	-	-	-	-	+	-	-	-	PRJNA913941	SAMN32314642
M14	2020-02-17	Majadahonda	NS1	1-A	0-1	0	M	No	No	No	O126:H27	200	B1	ORF3, ORF4, aafA, aafB, aafC, aafD, aaiC, aap, aar, aatA, aggR, anr, astA, capU, csgA, fdeC, fimH, fyuA, gad, hha, hlyE, irp2, lpfA, nlpI, pet, pic, terC, tia, traJ, traT, yehA, yehB, yehC, yehD	AAF/II	-	-	-	-	-	-	+	-	-	-	PRJNA913941	SAMN32314643
M15	2020-02-17	Majadahonda	NS1	1-A	0-1	0	F	No	No	No	O126:H27	200	B1	ORF3, ORF4, aafA, aafB, aafC, aafD, aaiC, aap, aar, aatA, aggR, anr, astA, capU, csgA, fdeC, fimH, fyuA, gad, hha, hlyE, irp2, lpfA, nlpI, pet, pic, terC, tia, traJ, traT, yehA, yehB, yehC, yehD	AAF/II	-	-	-	-	-	-	+	-	-	-	PRJNA913941	SAMN32314644
M16	2020-02-16	Majadahonda	NS1	1-A	0-1	0	F	No	Reduced appetite	No	O126:H27	200	B1	ORF3, ORF4, aafA, aafB, aafC, aafD, aaiC, aap, aar, aatA, aggR, anr, astA, capU, csgA, fdeC, fimH, fyuA, gad, hha, hlyE, irp2, lpfA, nlpI, pet, pic, terC, tia, traJ, traT, yehA, yehB, yehC, yehD	AAF/II	-	-	-	-	-	-	+	-	-	-	PRJNA913941	SAMN32314645
M18	2020-02-17	Majadahonda	NS1	1-D	1-2	1	F	No	No	No	O126:H27	200	B1	ORF3, ORF4, aafA, aafB, aafC, aafD, aaiC, aap, aar, aatA, aggR, anr, astA, capU, csgA, fdeC, fimH, fyuA, gad, hha, hlyE, irp2, lpfA, nlpI, pet, pic, terC, tia, traJ, traT, yehA, yehB, yehC, yehD	AAF/II	-	-	-	-	-	-	+	-	-	-	PRJNA913941	SAMN32314646
M21	2020-02-16	Majadahonda	NS1	1-B	0-1	1	F	No	No	No	O126:H27	200	B1	ORF3, ORF4, aafA, aafB, aafC, aafD, aaiC, aap, aar, aatA, aggR, anr, astA, capU, csgA, fdeC, fimH, fyuA, gad, hha, hlyE, irp2, lpfA, nlpI, pet, pic, terC, tia, traJ, traT, yehA, yehB, yehC, yehD	AAF/II	-	-	-	-	-	-	+	-	-	-	PRJNA913941	SAMN32314647
M25	2020-02-17	Majadahonda	NS1	1-C	1-2	1	M	No	No	Yes (Mexico, Chile, Germany)	O4:H1	12	B2	aslA, ORF3, ORF4, aamR, aap, aar, aatA, afaD, agg3A, agg3B, agg3C, agg3D, aggR, anr, capU, cea, chuA, clbB, fimH, focC, fyuA, gad, hlyA, hra, iha, ireA, iroN, irp2, iss, iucC, iutA, kpsE, kpsMII, mchB, mchC, mchF, mcmA, nlpI, ompT, papA_F11, papA_feiA_F8, papA_fsiA_F16, papC, sfaD, shiA, shiB, sitA, tcpC, terC, tia, traJ, traT, usp, yehA, yehB, yehC, yehD, yfcV	AAF/III	+	+	-	+	+	+	+	-	+	ExPEC/UPEC	PRJNA913941	SAMN32314648
M26	2020-02-16	Majadahonda	NS1	1-D	1-2	1	M	No	No	No	O126:H27	200	B1	ORF3, ORF4, aafA, aafB, aafC, aafD, aaiC, aap, aar, aatA, aggR, anr, astA, capU, csgA, fdeC, fimH, fyuA, gad, hha, hlyE, irp2, lpfA, nlpI, pet, pic, terC, tia, traJ, traT, yehA, yehB, yehC, yehD	AAF/II	-	-	-	-	-	-	+	-	-	-	PRJNA913941	SAMN32314649
M40	2020-02-21	Majadahonda	NS1	1-E	2-3	3	M	Yes	Reduced appetite	Yes (United Kingdom)	O126:H27	200	B1	ORF3, ORF4, aafA, aafB, aafC, aafD, aaiC, aap, aar, aatA, aggR, anr, astA, capU, csgA, fdeC, fimH, fyuA, gad, hha, hlyE, irp2, lpfA, nlpI, pet, pic, terC, tia, traJ, traT, yehA, yehB, yehC, yehD	AAF/II	-	-	-	-	-	-	+	-	-	-	PRJNA913941	SAMN32314650
M41	2020-02-24	Majadahonda	NS1	1-D	1-2	1	F	Yes	Vomiting	No	O126:H27	200	B1	ORF3, ORF4, aafA, aafB, aafC, aafD, aaiC, aap, aar, aatA, aggR, anr, astA, capU, csgA, fdeC, fimH, fyuA, gad, hha, hlyE, irp2, lpfA, nlpI, pet, pic, terC, tia, traJ, traT, yehA, yehB, yehC, yehD	AAF/II	-	-	-	-	-	-	+	-	-	-	PRJNA913941	SAMN32314651
M43	2020-02-24	Majadahonda	NS1	1-F	2-3	3	M	Yes	Reduced appetite	No	O126:H27	200	B1	ORF3, ORF4, aafA, aafB, aafC, aafD, aaiC, aap, aar, aatA, aggR, anr, astA, capU, csgA, fdeC, fimH, fyuA, gad, hha, hlyE, irp2, lpfA, nlpI, pet, pic, terC, tia, traJ, traT, yehA, yehB, yehC, yehD	AAF/II	-	-	-	-	-	-	+	-	-	-	PRJNA913941	SAMN32314652
M50	2020-02-21	Majadahonda	NS2	2-H	2-3	2	M	No	No	No	O111:H21	40	B1	ORF3, ORF4, aaiC, aap, aar, aatA, afaD, agg3B, agg3C, agg3D, agg5A, aggR, anr, astA, csgA, espI, fdeC, fimH, fyuA, gad, hha, hlyE, iha, irp2, iss, iucC, iutA, lpfA, nlpI, ompT, pic, sat, sepA, shiA, terC, traT, yehA, yehB, yehC, yehD	AAF/V	-	-	-	+	-	-	+	-	-	-	PRJNA913941	SAMN32314653
M54	2020-02-20	Majadahonda	NS2	2-H	2-3	2	M	Yes	No	No	O111:H21	40	B1	ORF3, ORF4, aaiC, aap, aar, aatA, afaD, agg3C, agg3D, agg5A, aggR, anr, astA, csgA, espI, fdeC, fimH, fyuA, gad, hha, hlyE, iha, irp2, iss, iucC, iutA, lpfA, nlpI, ompT, pic, sat, sepA, shiA, terC, yehA, yehB, yehC, yehD	AAF/V	-	-	-	+	-	-	+	-	-	-	PRJNA913941	SAMN32314654
M58	2020-02-24	Majadahonda	NS2	2-D	1-2	1	F	No	No	No	O111:H21	40	B1	ORF3, ORF4, aaiC, aap, aar, aatA, afaD, agg3B, agg3C, agg3D, agg5A, aggR, anr, astA, csgA, espI, fdeC, fimH, fyuA, gad, hha, hlyE, iha, irp2, iss, iucC, iutA, lpfA, nlpI, ompT, pic, sat, sepA, shiA, terC, yehA, yehB, yehC, yehD	AAF/V	-	-	-	+	-	-	+	-	-	-	PRJNA913941	SAMN32314655
M67	2020-02-24	Majadahonda	NS2	2-D	1-2	1	F	No	No	No	O111:H21	40	B1	ORF3, ORF4, aaiC, aap, aar, aatA, afaD, agg3C, agg3D, agg5A, aggR, anr, astA, csgA, espI, fdeC, fimH, fyuA, gad, hha, hlyE, iha, irp2, iss, iucC, iutA, lpfA, nlpI, ompT, pic, sat, sepA, shiA, terC, yehA, yehB, yehC, yehD	AAF/V	-	-	-	+	-	-	+	-	-	-	PRJNA913941	SAMN32314656
M76	2020-02-23	Majadahonda	NS2	2-C	1-2	1	M	No	Reduced appetite	No	O111:H21	40	B1	ORF3, ORF4, aaiC, aap, aar, aatA, afaD, agg3C, agg3D, agg5A, aggR, anr, astA, csgA, espI, fdeC, fimH, fyuA, gad, hha, hlyE, iha, irp2, iss, iucC, iutA, lpfA, nlpI, ompT, pic, sat, sepA, shiA, terC, yehA, yehB, yehC, yehD	AAF/V	-	-	-	+	-	-	+	-	-	-	PRJNA913941	SAMN32314657
M77	2020-02-23	Majadahonda	NS2	2-C	1-2	1	M	No	No	Yes (Colombia)	O111:H21	40	B1	ORF3, ORF4, aaiC, aap, aar, aatA, afaD, agg3B, agg3C, agg3D, agg5A, aggR, anr, astA, csgA, espI, fdeC, fimH, fyuA, gad, hha, hlyE, iha, irp2, iss, iucC, iutA, lpfA, nlpI, ompT, pic, sat, sepA, shiA, terC, yehA, yehB, yehC, yehD	AAF/V	-	-	-	+	-	-	+	-	-	-	PRJNA913941	SAMN32314658
M78	2020-02-23	Majadahonda	NS2	2-C	1-2	1	M	No	No	No	O111:H21	40	B1	ORF3, ORF4, aaiC, aap, aar, aatA, afaD, agg3C, agg3D, agg5A, aggR, anr, astA, csgA, espI, fdeC, fimH, fyuA, gad, hha, hlyE, iha, irp2, iss, iucC, iutA, lpfA, nlpI, ompT, pic, sat, sepA, shiA, terC, yehA, yehB, yehC, yehD	AAF/V	-	-	-	+	-	-	+	-	-	-	PRJNA913941	SAMN32314659
M79	2020-02-24	Majadahonda	NS1	1-A	0-1	0	M	No	No	Yes (Bolivia)	O99:H10	34	A	aslA, ORF3, ORF4, aaiC, aap, aar, aatA, afaD, agg3B, agg3C, agg3D, agg5A, aggR, anr, capU, csgA, fimH, fyuA, gad, hha, hlyE, irp2, iss, mchB, mchC, mchF, nlpI, pic, sat, shiA, sitA, terC, traJ, traT, yehA, yehB	AAF/V	-	-	-	-	-	-	+	-	-	-	PRJNA913941	SAMN32314660
M80	2020-02-24	Majadahonda	NS2	2-H	2-3	2	M	No	No	No	O111:H21	40	B1	ORF3, ORF4, aaiC, aap, aar, aatA, afaD, agg3B, agg3C, agg3D, agg5A, aggR, anr, astA, csgA, espI, fdeC, fimH, fyuA, gad, hha, hlyE, iha, irp2, iss, iucC, iutA, lpfA, nlpI, ompT, pic, sat, sepA, shiA, terC, yehA, yehB, yehC, yehD	AAF/V	-	-	-	+	-	-	+	-	-	-	PRJNA913941	SAMN32314661
M82	2020-02-24	Majadahonda	NS2	2-F	2-3	2	F	No	No	Yes (Mexico, United Kingdom)	O11:H25	457	F	aslA, ORF3, ORF4, aap, aar, aatA, afaD, aggA, aggC, aggD, aggR, air, anr, chuA, eilA, espY2, fimH, fyuA, gad, hlyE, irp2, kpsE, kpsMII, lpfA, nlpI, shiB, terC, traT, yehA, yehB, yehC, yehD, yfcV	AAF/I	-	-	-	-	+	+	+	-	+	UPEC	PRJNA913941	SAMN32314662
M88	2020-02-24	Majadahonda	NS2	2-H	2-3	2	M	No	No	No	O111:H21	40	B1	ORF3, ORF4, aaiC, aap, aar, aatA, afaD, agg3C, agg3D, agg5A, aggR, anr, astA, csgA, espI, fdeC, fimH, fyuA, gad, hha, hlyE, iha, irp2, iss, iucC, iutA, lpfA, nlpI, ompT, pic, sat, sepA, shiA, terC, yehA, yehB, yehC, yehD	AAF/V	-	-	-	+	-	-	+	-	-	-	PRJNA913941	SAMN32314663
M89	2020-02-24	Majadahonda	NS2	2-G	2-3	2	M	Yes	Abdominal pain, reduced appetite	No	O153:H30	38	D	aslA, ORF3, ORF4, aaiC, aap, aar, aatA, afaD, aggA, aggC, aggD, aggR, anr, capU, chuA, eilA, espY2, fimH, fyuA, gad, hha, hlyA, hlyE, hra, iha, irp2, iss, iucC, iutA, kpsE, kpsMII, nlpI, papA_F7-2, papC, pic, sat, shiA, sitA, terC, tia, traT, yehB, yehC, yehD	AAF/I	+	-	-	+	+	+	+	-	-	ExPEC/UPEC	PRJNA913941	SAMN32314664
M90	Feb. 2020	Majadahonda	NS2	UNK	UNK	UNK	UNK	UNK	UNK	No	O111:H21	40	B1	ORF3, ORF4, aaiC, aap, aar, aatA, afaD, agg3B, agg3C, agg3D, agg5A, aggR, anr, astA, csgA, espI, fdeC, fimH, fyuA, gad, hha, hlyE, iha, irp2, iss, iucC, iutA, lpfA, nlpI, ompT, pic, sat, sepA, shiA, terC, yehA, yehB, yehC, yehD	AAF/V	-	-	-	+	-	-	+	-	-	-	PRJNA913941	SAMN32314665
M94	2020-02-24	Majadahonda	NS2	2-C	1-2	1	F	No	No	Yes (Cuba, USA)	O126:H2	10	A	aslA, ORF3, ORF4, aap, aar, aatA, afaD, aggA, aggB, aggC, aggD, aggR, anr, csgA, fimH, gad, hlyE, iss, nlpI, terC, traT, yehA, yehB, yehC, yehD	AAF/I	-	-	-	-	-	-	-	-	-	-	PRJNA913941	SAMN32314666
M95	2020-02-26	Majadahonda	NS2	2-C	1-2	1	M	No	No	No	O111:H21	40	B1	ORF3, ORF4, aaiC, aap, aar, aatA, afaD, agg3B, agg3C, agg3D, agg5A, aggR, anr, astA, csgA, espI, fdeC, fimH, fyuA, gad, hha, hlyE, iha, irp2, iss, iucC, iutA, lpfA, nlpI, ompT, pic, sat, sepA, shiA, terC, yehA, yehB, yehC, yehD	AAF/V	-	-	-	+	-	-	+	-	-	-	PRJNA913941	SAMN32314667
M98	2020-02-24	Majadahonda	NS2	2-H	2-3	2	F	No	No	No	O91:H25	278	B1	ORF3, ORF4, aaiC, aap, aatA, agg4A, agg4B, agg4C, agg4D, aggR, anr, capU, csgA, espI, fdeC, fimH, fyuA, gad, hlyE, iha, irp2, iutA, lpfA, mchB, mchC, mchF, nlpI, pic, sat, sepA, shiA, terC, traJ, yehA, yehB, yehC, yehD	AAF/IV	-	-	-	+	-	-	+	-	-	-	PRJNA913941	SAMN32314668
M111	Feb. 2020	Majadahonda	NS2	2-H	2-3	2	F	No	No	No	O111:H21	40	B1	ORF3, ORF4, aaiC, aap, aar, aatA, afaD, agg3B, agg3C, agg3D, agg5A, aggR, anr, astA, csgA, espI, fdeC, fimH, fyuA, gad, hha, hlyE, iha, irp2, iss, iucC, iutA, lpfA, nlpI, ompT, pic, sat, sepA, shiA, terC, yehA, yehB, yehC, yehD	AAF/V	-	-	-	+	-	-	+	-	-	-	PRJNA913941	SAMN32314669
M156	2020-03-02	Majadahonda	NS3	NA	NA	1	M	No	Reduced appetite	No	O86:H27	3570	B1	ORF3, ORF4, aaiC, aamR, aap, aatA, agg4A, agg4B, agg4C, agg4D, aggR, anr, capU, cia, csgA, fdeC, fyuA, gad, hlyE, hra, irp2, iucC, iutA, lpfA, mchB, mchC, mchF, mcmA, nlpI, pic, sat, sepA, shiA, terC, traT, yehA, yehB, yehC, yehD	AAF/IV	-	-	-	+	-	-	+	-	-	-	PRJNA913941	SAMN32314670
M182	2020-03-09	Majadahonda	NS4	NA	NA	2	M	No	Vomiting, reduced appetite	No	O99:H10	34	A	aslA, ORF3, ORF4, aaiC, aap, aar, aar, aatA, aatA, afaD, agg3B, agg3C, agg3D, agg5A, aggR, anr, capU, csgA, fimH, fyuA, gad, hha, hlyE, iha, irp2, iss, mchB, mchC, mchF, nlpI, pic, sat, shiA, sitA, terC, traJ, traT, yehA, yehB	AAF/V	-	-	-	-	-	-	+	-	-	-	PRJNA913941	SAMN32314671
Abbreviations: UNK, unknown information; NA, not applicable; ExPEC, extraintestinal pathogenic E. coli; UPEC, uropathogenic E. coli.
a The threshold of sequence identity was set to 85% and the percentage of minimum overlapping gene length to 60%.
b MLST tool used the seven loci (adk, gyrB, fumC, icd, mdh, purA, and recA) scheme.
c Isolates were considered positive for sfa-focDE if a combination of focC or sfaE and also focI or sfaD was identified by WGS.
d Isolates were considered positive for afa-draBC if a combination of afaB or nfaE and also afaC was identified by WGS.
e EAEC isolates were classified as presumptive ExPEC if positive for ≥2 of the following virulence genes: papA and/or papC (P fimbriae), sfa-focDE (S and F1C fimbriae), afa-draBC (Dr-binding adhesins), iutA (aerobactin siderophore system), and kpsMII (group 2 capsules).
f EAEC isolates were classified as presumptive UPEC if positive for ≥2 of the following genes: chuA (heme uptake), fyuA (yersiniabactin siderophore system), vat (vacuolating toxin), and yfcV (adhesin).

## Sheet: Hoja2
School_no.	Sex	Age (years)	Diarrhoea (last 7 days)	Other_GI_symptoms (last 7 days)	Travel (last 6 months)
NS1	F - female	0 - less than one years old	No	No	No
NS2	M - male	1 - one years old	Yes	Reduced appetite	Yes
NS3		2 - two years old		Vomiting
NS4		3 - three years old		Abdominal pain
